# Supplementary material for: Core Proteomic Analysis of Unique Metabolic Pathways of Salmonella enterica for the Identification of Potential Drug Targets
Source: PLoS One. 2016 Jan 22;11(1):e0146796. doi: 10.1371/journal.pone.0146796 (PMC4723313; doi:10.1371/journal.pone.0146796)
Supplement: S1 Fig — (XLSX) [file pone.0146796.s001.xlsx]

## Sheet: S2 Figure
S1 Figure. Strategy for subtractive proteomic analysis
		Strategy 1: BLASTp of 241 COPs of 42 strains of S. enterica against Human proteome																																													Strategy 2: BLASTp of 241 COPs of randomly selected 3 strains of S. enterica against Human proteome
		42 strains of S. enterica																																													42 strains of S. enterica
		1	2	3	4	5	6	7	8	9	10	11	12	13	14	15	16	17	18	19	20	21	22	23	24	25	26	27	28	29	30	31	32	33	34	35	36	37	38	39	40	41	42				1	2	3
Cluster of Proteins (COPs) common in 42 strains of S. enterica	4	o																																											Cluster of Proteins (COPs) common in 42 strains of S. enterica	4	o
	12	o																																												12	o
	13	o																																												13	o
	17	o																																												17	o
	22	o																																												22	o
	23	o																																												23	o
	24																																													24
	29	o																																												29	o
	31	o																																												31	o
	33	o																																												33	o
	39																																													39
	40	o																																												40	o
	41																																													41
	43	o																																												43	o
	45	o																																												45	o
	48	o																																												48	o
	49	o																																												49	o
	50	o																																												50	o
	52																																													52
	54	o																																												54	o
	58																																													58
	60	o																																												60	o
	65	o																																												65	o
	67	o																																												67	o
	68	o																																												68	o
	69																																													69
	72	o																																												72	o
	73	o																																												73	o
	74	o																																												74	o
	76	o																																												76	o
	83																																													83
	85																																													85
	90	o																																												90	o
	93	o																																												93	o
	98	o																																												98	o
	104	o																																												104	o
	109	o																																												109	o
	111	o																																												111	o
	112																																													112
	113	o																																												113	o
	119	o																																												119	o
	120	o																																												120	o
	121	o																																												121	o
	123	o																																												123	o
	126																																													126
	127	o																																												127	o
	128	o																																												128	o
	129	o																																												129	o
	132	o																																												132	o
	135	o																																												135	o
	136	o																																												136	o
	137																																													137
	139	o																																												139	o
	140	o																																												140	o
	143																																													143
	152	o																																												152	o
	156																																													156
	157	o																																												157	o
	158	o																																												158	o
	160	o																																												160	o
	162																																													162
	164	o																																												164	o
	166	o																																												166	o
	167	o																																												167	o
	169	o																																												169	o
	170																																													170
	174	o																																												174	o
	177	o																																												177	o
	179	o																																												179	o
	180																																													180
	185																																													185
	186	o																																												186	o
	187																																													187
	189																																													189
	190	o																																												190	o
	192	o																																												192	o
	194	o																																												194	o
	195																																													195
	199	o																																												199	o
	201	o																																												201	o
	203																																													203
	205	o																																												205	o
	208																																													208
	209																																													209
	218	o																																												218	o
	221	o																																												221	o
	223	o																																												223	o
	226	o																																												226	o
	227	o																																												227	o
	229	o																																												229	o
	230	o																																												230	o
	238	o																																												238	o
	240																																													240
	242	o																																												242	o
	243																																													243
	244	o																																												244	o
	245	o																																												245	o
	246	o																																												246	o
	247	o																																												247	o
	249	o																																												249	o
	250	o																																												250	o
	251	o																																												251	o
	253																																													253
	255	o																																												255	o
	259	o																																												259	o
	260	o																																												260	o
	261	o																																												261	o
	263	o																																												263	o
	265	o																																												265	o
	269																																													269
	270	o																																												270	o
	271	o																																												271	o
	272	o																																												272	o
	273	o																																												273	o
	274																																													274
	275	o																																												275	o
	276	o																																												276	o
	277																																													277
	279	o																																												279	o
	280	o																																												280	o
	282	o																																												282	o
	284	o																																												284	o
	285	o																																												285	o
	286	o																																												286	o
	289																																													289
	290	o																																												290	o
	291	o																																												291	o
	293	o																																												293	o
	294																																													294
	296																																													296
	297																																													297
	301	o																																												301	o
	305	o																																												305	o
	306																																													306
	310	o																																												310	o
	312	o																																												312	o
	321	o																																												321	o
	324	o																																												324	o
	326	o																																												326	o
	328	o																																												328	o
	333	o																																												333	o
	336	o																																												336	o
	337																																													337
	338	o																																												338	o
	339	o																																												339	o
	340	o																																												340	o
	341	o																																												341	o
	342	o																																												342	o
	343	o																																												343	o
	344	o																																												344	o
	345	o																																												345	o
	347																																													347
	352	o																																												352	o
	353																																													353
	354	o																																												354	o
	355	o																																												355	o
	361	o																																												361	o
	364	o																																												364	o
	365																																													365
	366	o																																												366	o
	367	o																																												367	o
	368	o																																												368	o
	369	o																																												369	o
	370	o																																												370	o
	371																																													371
	372	o																																												372	o
	374	o																																												374	o
	375																																													375
	376	o																																												376	o
	377	o																																												377	o
	378	o																																												378	o
	381	o																																												381	o
	382	o																																												382	o
	383	o																																												383	o
	384	o																																												384	o
	385	o																																												385	o
	386	o																																												386	o
	387	o																																												387	o
	390	o																																												390	o
	395	o																																												395	o
	396	o																																												396	o
	397	o																																												397	o
	398	o																																												398	o
	400	o																																												400	o
	401	o																																												401	o
	404	o																																												404	o
	407	o																																												407	o
	409	o																																												409	o
	410	o																																												410	o
	411	o																																												411	o
	412	o																																												412	o
	414																																													414
	416	o																																												416	o
	423	o																																												423	o
	425																																													425
	430	o																																												430	o
	432	o																																												432	o
	434	o																																												434	o
	439	o																																												439	o
	447	o																																												447	o
	449	o																																												449	o
	452	o																																												452	o
	459	o																																												459	o
	460	o																																												460	o
	465	o																																												465	o
	467	o																																												467	o
	471	o																																												471	o
	476	o																																												476	o
	477	o																																												477	o
	478	o																																												478	o
	479	o																																												479	o
	481	o																																												481	o
	482	o																																												482	o
	483	o																																												483	o
	484	o																																												484	o
	485	o																																												485	o
	486	o																																												486	o
	487	o																																												487	o
	490	o																																												490	o
	491	o																																												491	o
	492	o																																												492	o
	494	o																																												494	o
	496	o																																												496	o
	497	o																																												497	o
	498	o																																												498	o
	499	o																																												499	o
	500	o																																												500	o
	503	o																																												503	o
	505	o																																												505	o
	507	o																																												507	o
	512																																													512
	514	o																																												514	o
	515	o																																												515	o
	516	o																																												516	o
	517	o																																												517	o
	519	o																																												519	o
	521	o																																												521	o
	522	o																																												522	o
	523	o																																												523	o
	525	o																																												525	o
	527	o																																												527	o
		Colour code:				Homologous proteins
						Non-homologous proteins
						Proteins not analyzed in strategy 2
[truncated: 39 more columns]
