# Supplementary material for: Core Proteomic Analysis of Unique Metabolic Pathways of Salmonella enterica for the Identification of Potential Drug Targets
Source: PLoS One. 2016 Jan 22;11(1):e0146796. doi: 10.1371/journal.pone.0146796 (PMC4723313; doi:10.1371/journal.pone.0146796)
Supplement: S1 Table — (XLSX) [file pone.0146796.s002.xlsx]

## Sheet: S1 Table
S1 Table. Details of downloaded biological datasets
	Dataset	Description	Source	Records	Download date	Last modified
1	sea00001.keg	Pathway of Agona SL483	KEGG	1594	2013-12-14	2013-12-14
2	ses00001.keg	Pathway of Arizonae 62 z4 z23	KEGG	1519	2013-12-14	2013-12-14
3	see00001.keg	Pathway of Bareilly CFSAN000189	KEGG	1599	2013-12-14	2013-12-14
4	senb00001.keg	Pathway of Bovismorbificans 3114	KEGG	1528	2013-12-14	2013-12-14
5	sec00001.keg	Pathway of Choleraesuis SC B67	KEGG	1554	2013-12-14	2013-12-14
6	seeb00001.keg	Pathway of Cubana CFSAN002050	KEGG	1565	2013-12-14	2013-12-14
7	sed00001.keg	Pathway of Dublin CT 02021853	KEGG	1577	2013-12-14	2013-12-14
8	setc00001.keg	Pathway of Enteritidis P125109	KEGG	1590	2013-12-14	2013-12-14
9	sega00001.keg	Pathway of Gallinarum 287 91	KEGG	1505	2013-12-14	2013-12-14
10	seg00001.keg	Pathway of Gallinarum Pullorum CDC1983 67	KEGG	1535	2013-12-14	2013-12-14
11	sel00001.keg	Pathway of Gallinarum pullorum RKS5078	KEGG	1512	2013-12-14	2013-12-14
12	seec00001.keg	Pathway of Heidelberg 41578	KEGG	1586	2013-12-14	2013-12-14
13	shb00001.keg	Pathway of Heidelberg B182	KEGG	1608	2013-12-14	2013-12-14
14	senh00001.keg	Pathway of Heidelberg CFSAN002069	KEGG	1599	2013-12-14	2013-12-14
15	seh00001.keg	Pathway of Heidelberg SL476	KEGG	1598	2013-12-14	2013-12-14
16	has00001.keg	Pathway of Homo sapiens	KEGG	6728	2013-12-14	2013-12-14
17	senj00001.keg	Pathway of Javiana CFSAN001992	KEGG	1569	2013-12-14	2013-12-14
18	seeh00001.keg	Pathway of Newport SL254	KEGG	1594	2013-12-14	2013-12-14
19	senn00001.keg	Pathway of Newport USMARC S3124 1	KEGG	1579	2013-12-14	2013-12-14
20	sek00001.keg	Pathway of Paratyphi A AKU 12601	KEGG	1533	2013-12-14	2013-12-14
21	spt00001.keg	Pathway of Paratyphi A ATCC 9150	KEGG	1540	2013-12-14	2013-12-14
22	spq00001.keg	Pathway of Paratyphi B SPB7	KEGG	1613	2013-12-14	2013-12-14
23	sei00001.keg	Pathway of Paratyphi C RKS4594	KEGG	1574	2013-12-14	2013-12-14
24	seep00001.keg	Pathway of Pullorum S06004	KEGG	1411	2013-12-14	2013-12-14
25	sew00001.keg	Pathway of Schwarzengrund CVM19633	KEGG	1578	2013-12-14	2013-12-14
26	sene00001.keg	Pathway of Thompson RM6836	KEGG	1565	2013-12-14	2013-12-14
27	sty00001.keg	Pathway of Typhi CT18	KEGG	1553	2013-12-14	2013-12-14
28	sex00001.keg	Pathway of Typhi P stx 12	KEGG	1546	2013-12-14	2013-12-14
29	stt00001.keg	Pathway of Typhi Ty2	KEGG	1539	2013-12-14	2013-12-14
30	sent00001.keg	Pathway of Typhi Ty21a	KEGG	1540	2013-12-14	2013-12-14
31	seen00001.keg	Pathway of Typhimurium 08-1736	KEGG	1569	2013-12-14	2013-12-14
32	seo00001.keg	Pathway of Typhimurium 14028S	KEGG	1609	2013-12-14	2013-12-14
33	sef00001.keg	Pathway of Typhimurium 798	KEGG	1604	2013-12-14	2013-12-14
34	sev00001.keg	Pathway of Typhimurium D23580	KEGG	1601	2013-12-14	2013-12-14
35	send00001.keg	Pathway of Typhimurium DT104	KEGG	1567	2013-12-14	2013-12-14
36	senr00001.keg	Pathway of Typhimurium DT2	KEGG	1543	2013-12-14	2013-12-14
37	stm00001.keg	Pathway of Typhimurium LT2	KEGG	1631	2013-12-14	2013-12-14
38	sey00001.keg	Pathway of Typhimurium SL1344	KEGG	1622	2013-12-14	2013-12-14
39	seb00001.keg	Pathway of Typhimurium ST4 74	KEGG	1622	2013-12-14	2013-12-14
40	sem00001.keg	Pathway of Typhimurium T000240	KEGG	1634	2013-12-14	2013-12-14
41	setu00001.keg	Pathway of Typhimurium U288	KEGG	1614	2013-12-14	2013-12-14
42	sej00001.keg	Pathway of Typhimurium UK 1	KEGG	1602	2013-12-14	2013-12-14
43	set00001.keg	Pathway of Typhimurium var 5 CFSAN001921	KEGG	1595	2013-12-14	2013-12-14
44	NC_011149.faa	Proteome of Agona SL483	NCBI FTP	4580	2013-12-21	2013-06-25
45	NC_010067.faa	Proteome of Arizonae 62 z4 z23	NCBI FTP	4467	2013-12-21	2013-02-06
46	NC_021844.faa	Proteome of Bareilly CFSAN000189	NCBI FTP	4363	2013-12-21	2013-07-24
47	NC_022241.faa	Proteome of Bovismorbificans 3114	NCBI FTP	4613	2013-12-21	2013-09-05
48	NC_006905.faa	Proteome of Choleraesuis SC B67	NCBI FTP	4385	2013-12-21	2013-06-29
49	NC_021818.faa	Proteome of Cubana CFSAN002050	NCBI FTP	4671	2013-12-21	2013-12-02
50	NC_011205.faa	Proteome of Dublin CT 02021853	NCBI FTP	4530	2013-12-21	2013-08-03
51	NC_011294.faa	Proteome of Enteritidis P125109	NCBI FTP	4206	2013-12-21	2012-12-27
52	NC_011274.faa	Proteome of Gallinarum 287 91	NCBI FTP	3965	2013-12-21	2013-04-04
53	NC_022221.faa	Proteome of Gallinarum Pullorum CDC1983 67	NCBI FTP	4331	2013-12-21	2013-08-31
54	NC_016831.faa	Proteome of Gallinarum pullorum RKS5078	NCBI FTP	4325	2013-12-21	2013-07-06
55	NC_021810.faa	Proteome of Heidelberg 41578	NCBI FTP	4528	2013-12-21	2013-07-24
56	NC_017623.faa	Proteome of Heidelberg B182	NCBI FTP	4282	2013-12-21	2013-07-02
57	NC_021812.faa	Proteome of Heidelberg CFSAN002069	NCBI FTP	4447	2013-12-21	2013-11-27
58	NC_011083.faa	Proteome of Heidelberg SL476	NCBI FTP	4666	2013-12-21	2013-06-25
59	human.protein.faa	Proteome of Homo sapien	NCBI FTP	68939	2014-01-11	2014-01-06
60	NC_020307.faa	Proteome of Javiana CFSAN001992	NCBI FTP	4349	2013-12-21	2013-06-29
61	NC_011080.faa	Proteome of Newport SL254	NCBI FTP	4605	2013-12-21	2013-06-25
62	NC_021902.faa	Proteome of Newport USMARC S3124 1	NCBI FTP	4828	2013-12-21	2013-08-03
63	NC_011147.faa	Proteome of Paratyphi A AKU 12601	NCBI FTP	4079	2013-12-21	2013-06-29
64	NC_006511.faa	Proteome of Paratyphi A ATCC 9150	NCBI FTP	4096	2013-12-21	2013-06-17
65	NC_010102.faa	Proteome of Paratyphi B SPB7	NCBI FTP	5591	2013-12-21	2012-12-27
66	NC_012125.faa	Proteome of Paratyphi C RKS4594	NCBI FTP	4577	2013-12-21	2013-07-06
67	NC_021984.faa	Proteome of Pullorum S06004	NCBI FTP	4052	2013-12-21	2013-08-10
68	NC_011094.faa	Proteome of Schwarzengrund CVM19633	NCBI FTP	4538	2013-12-21	2013-06-25
69	NC_022525.faa	Proteome of Thompson RM6836	NCBI FTP	4357	2013-12-21	2013-10-19
70	NC_003198.faa	Proteome of Typhi CT18	NCBI FTP	4395	2013-12-21	2013-09-11
71	NC_016832.faa	Proteome of Typhi P stx 12	NCBI FTP	4690	2013-12-21	2013-08-23
72	NC_004631.faa	Proteome of Typhi Ty2	NCBI FTP	4352	2013-12-21	2013-06-29
73	NC_021176.faa	Proteome of Typhi Ty21a	NCBI FTP	4494	2013-12-21	2013-07-02
74	NC_021820.faa	Proteome of Typhimurium 08-1736	NCBI FTP	4489	2013-12-21	2013-07-24
75	NC_016856.faa	Proteome of Typhimurium 14028S	NCBI FTP	5315	2013-12-21	2013-06-28
76	NC_017046.faa	Proteome of Typhimurium 798	NCBI FTP	4318	2013-12-21	2013-07-02
77	NC_016854.faa	Proteome of Typhimurium D23580	NCBI FTP	4446	2013-12-21	2013-07-06
78	NC_022569.faa	Proteome of Typhimurium DT104	NCBI FTP	4496	2013-12-21	2013-10-23
79	NC_022544.faa	Proteome of Typhimurium DT2	NCBI FTP	4375	2013-12-21	2013-12-05
80	NC_003197.faa	Proteome of Typhimurium LT2	NCBI FTP	4454	2013-12-21	2013-12-05
81	NC_016810.faa	Proteome of Typhimurium SL1344	NCBI FTP	4446	2013-12-21	2012-06-28
82	NC_016857.faa	Proteome of Typhimurium ST4 74	NCBI FTP	4625	2013-12-21	2013-07-01
83	NC_016860.faa	Proteome of Typhimurium T000240	NCBI FTP	4713	2013-12-21	2013-07-02
84	NC_021151.faa	Proteome of Typhimurium U288	NCBI FTP	4569	2013-12-21	2013-07-02
85	NC_016863.faa	Proteome of Typhimurium UK 1	NCBI FTP	4451	2013-12-21	2013-07-02
86	NC_021814.faa	Proteome of Typhimurium var 5 CFSAN001921	NCBI FTP	4561	2013-12-21	2013-12-02
87	pdb_seqres.txt	PDB complete database (FASTA)	RCSB PDB	252484	2014-01-18	2014-10-01
88	VFs.faa	Virulent Factors (FASTA)	VFDB	2447	2014-01-11	2014-01-05
