# Supplementary material for: Core Proteomic Analysis of Unique Metabolic Pathways of Salmonella enterica for the Identification of Potential Drug Targets
Source: PLoS One. 2016 Jan 22;11(1):e0146796. doi: 10.1371/journal.pone.0146796 (PMC4723313; doi:10.1371/journal.pone.0146796)
Supplement: S3 Table — (XLSX) [file pone.0146796.s004.xlsx]

## Sheet: S4 Table
S3 Table. Discontinued and Updated NCBI GIs of Heidelberg CFSAN002069 and Typhi CT18
Discontinued GIs	Updated GIs
Heidelberg CFSAN002069
525826621	559997152
525826929	559997111
525826982	559997107
525827301	559997069
525827320	559997067
525827692	559997022
525827888	559997010
525827893	559997009
525827985	559996996
525828082	559996987
525830476	559996976
525828234	559996971
525828492	559997335
525830613	559997311
525830702	559997269
525829435	559997235
525829828	559997202
525829923	559997195
525830884	559997192
525829965	559997191
525829968	559997190
525830033	559997179
Typhi CT18
161501953	541470379
161501949	541470383
229220656	541470399
161501933	541470408
161501931	541470411
161501928	541470414
161501920	541470423
161501912	541470432
161501906	541470439
229220654	541470441
161501902	541470446
