# Supplementary material for: Core Proteomic Analysis of Unique Metabolic Pathways of Salmonella enterica for the Identification of Potential Drug Targets
Source: PLoS One. 2016 Jan 22;11(1):e0146796. doi: 10.1371/journal.pone.0146796 (PMC4723313; doi:10.1371/journal.pone.0146796)
Supplement: S4 Table — (XLSX) [file pone.0146796.s005.xlsx]

## Sheet: S5 Table
S4 Table. Cluster of Proteins (COPs) formed using CD-HIT
COP #	NCBI Gis
4	197247994, 379700935, 62180328, 198243056, 194445229, 525947147, 525857818, 525817650, 526220370, 529219838, 383496455, 205352568, 537436847, 194450899, 224583746, 378989104, 197362239, 378955271, 378984325, 538362354, 550901119, 549479521, 525826499, 452120046, 528819558, 549724386, 488654188, 378450332, 161503125, 207856729, 525838085, 482903576, 378445171, 194736654, 378959839, 378699640, 3865…
12	197251789, 379701354, 62180701, 198245494, 194442489, 525946859, 525858169, 525818019, 526220713, 529219317, 383496837, 205353271, 537436081, 194448100, 224583381, 378989515, 197361902, 378954512, 378984692, 538362751, 550901567, 549479810, 525829797, 452119674, 528819950, 549724794, 488653282, 378450808, 161502715, 207857564, 525837740, 482903945, 378445564, 194735845, 378958893, 378700041, 3865…
13	197251823, 379700555, 62179974, 198245236, 194443327, 525947451, 525857510, 525817271, 526220067, 529219605, 383496094, 205352899, 537436496, 194451658, 224584106, 378988723, 197362569, 378954924, 378983940, 538361964, 550900751, 549479218, 525826806, 452120446, 528819168, 549724019, 488653774, 378449892, 161503523, 207857111, 525838387, 482903192, 378444810, 194736229, 378959415, 378699270, 3865…
17	197248253, 379700565, 62179983, 198243220, 194443927, 525947444, 525857517, 525817280, 526220074, 529219610, 383496103, 205352892, 537436504, 194447656, 224584097, 378988732, 197362561, 378954932, 378983949, 538361974, 550900760, 549479225, 525826799, 452120436, 528819177, 549724028, 488653783, 378449902, 161503513, 207857102, 525838381, 482903201, 378444819, 194738250, 378959424, 378699279, 3865…
22	197248857, 379699357, 62178703, 198243171, 194443083, 525948402, 525856555, 525815993, 526219088, 529218883, 383494958, 205351475, 537435505, 194450713, 224581979, 378987542, 197361344, 378953939, 378982677, 538360707, 550899561, 549478249, 525827817, 452121559, 528817835, 549722861, 488652701, 378448436, 161504739, 207855650, 525839398, 482902685, 378443590, 194737221, 378958283, 378698116, 3865…
23	197248735, 379699435, 62178784, 198245098, 194443587, 525948329, 525856628, 525816087, 526219162, 529218945, 383495037, 205351551, 537435588, 194448092, 224582062, 378987619, 197361422, 378954022, 378982756, 538360794, 550899635, 549478322, 525827744, 452121478, 528817923, 549722938, 488652776, 378448525, 161504668, 207855731, 525839325, 482902765, 378443667, 194736783, 378958361, 378698193, 3865…
24	197248827, 379700922, 62180314, 198244315, 194445482, 525947156, 525857102, 525857809, 525817637, 526220361, 529219829, 383496443, 205352580, 537436836, 194449103, 224583759, 378989092, 197362252, 378955259, 378984312, 538362340, 550901107, 549479512, 525826508, 452120057, 528819545, 549724374, 488654174, 378450316, 161503136, 207856741, 525838094, 482903563, 378445159, 194737781, 378959825, 3786…
29	449785080, 379703366, 62182579, 198245978, 194443060, 525948851, 525856032, 525815421, 526218070, 529221265, 383498718, 205354304, 537438703, 194448821, 224585933, 378991401, 197364884, 378957137, 378986807, 538364708, 550903479, 549481316, 525828270, 452122107, 528821276, 549726647, 488655942, 378453046, 161505390, 207859309, 525839878, 482906671, 378447456, 194737003, 378961666, 378701977, 3865…
31	197250545, 379702753, 229037903, 198244536, 194446165, 525945842, 525859182, 525814764, 526218571, 529221642, 383498135, 205354883, 537439226, 194448739, 224585287, 378990798, 197364338, 378957659, 378986088, 538364088, 550902837, 549480819, 525828764, 452122695, 528817110, 549726047, 488656452, 378452331, 228879514, 207858733, 525840378, 482906060, 378446869, 194734007, 378962194, 378701387, 386…
33	197251303, 379699411, 62178760, 198242626, 194442340, 525949706, 525859633, 525816064, 526221953, 529221992, 383495013, 205351529, 537435565, 194450105, 224582037, 378987595, 197361402, 378953998, 378982732, 538360768, 550899611, 549481699, 525830382, 452121496, 528817895, 549722914, 488652760, 378448498, 161504685, 207855706, 525841103, 482902741, 378443643, 194738399, 378958345, 378698169, 3865…
39	197247882, 379703231, 162139519, 198245124, 194445345, 525949877, 525859408, 525815254, 526221745, 529222616, 383498590, 205354459, 537438616, 448967632, 224585797, 378991270, 197364765, 378957050, 378986673, 538364566, 550903351, 549482354, 525830531, 452122238, 528821454, 549726514, 488655771, 378452888, 448236282, 207859182, 525841241, 482906539, 378447326, 194734920, 378961492, 378701848, 386…
40	197249676, 379702260, 62181512, 198243829, 194444522, 525946255, 525858769, 525814275, 526221393, 529220855, 383497671, 205353943, 537438195, 194449217, 224584792, 378990324, 197363879, 378956631, 378985593, 538363586, 550902366, 549480415, 525829164, 452123179, 528820826, 549725571, 488655379, 378451765, 161506453, 207858266, 525837115, 482905565, 378446358, 194734275, 378961082, 378700913, 3865…
41	197248926, 379701622, 62180960, 198244761, 194442472, 525949310, 525860089, 525818276, 526222350, 529222028, 383497088, 205353501, 537435834, 194451326, 224583123, 378989774, 197361649, 378954267, 378984951, 538363006, 550901822, 549482103, 525830817, 452123787, 528820209, 549725044, 488653025, 378451113, 161502467, 207857806, 525840653, 482904204, 378445815, 194735469, 378958622, 378700298, 3865…
43	197248002, 379701570, 62180909, 198243957, 194443880, 525946696, 525858333, 525818225, 526220884, 529219171, 383497039, 205353453, 537435883, 194448796, 224583174, 378989724, 197361699, 378954314, 378984900, 538362953, 550901772, 549479974, 525829629, 452123837, 528820157, 549724994, 488653075, 378451059, 161502518, 207857756, 525837570, 482904153, 378445765, 194737608, 378958672, 378700248, 3865…
45	197248891, 379700587, 62180005, 198244829, 194443800, 525947429, 525857532, 525817302, 526220089, 529219625, 383496122, 205352870, 537436524, 194451914, 224584075, 378988754, 197362539, 378954952, 378983971, 538361996, 550900780, 549479240, 525826784, 452120414, 528819197, 549724050, 488653804, 378449925, 161503492, 207857080, 525838366, 482903223, 378444841, 194734119, 378959444, 378699301, 3865…
48	197250370, 379702149, 62181398, 198244993, 194444273, 525946341, 525858683, 525818686, 526221314, 529220778, 383497570, 205353839, 537438082, 194449468, 224584674, 378990221, 197363776, 378956517, 378985485, 538363459, 550902260, 549480329, 525829250, 452123277, 528820700, 549725468, 488655266, 378451645, 161502060, 207858158, 525837194, 482905458, 378446253, 194736186, 378960956, 378700807, 3865…
49	197250190, 379701106, 62180498, 198243368, 194445685, 525947020, 525857998, 525817817, 526220497, 529219979, 383496600, 205352376, 537437051, 194448904, 224583575, 378989267, 197362086, 378955484, 378984487, 538362544, 550901320, 549479649, 559997190, 452119880, 528819734, 549724546, 488653491, 378450530, 161502957, 207856558, 525837958, 482903742, 378445312, 194734522, 378959111, 378699793, 3865…
50	197247504, 379702946, 62182179, 198244431, 194442311, 525949069, 525860394, 525814957, 526221798, 529222682, 383498319, 205354711, 537439028, 194449488, 224585484, 378990987, 197364504, 378957460, 378986282, 538364293, 550903027, 549482311, 525830578, 452122517, 528816914, 549726236, 488656272, 378452563, 161505779, 207858922, 525841293, 482906250, 378447054, 194737376, 378962001, 378701572, 3865…
52	197250027, 379703517, 62182724, 198242986, 194442988, 525948753, 525856199, 525815562, 526218724, 529221770, 383498853, 205355045, 537439401, 194447550, 224586042, 378991544, 197365000, 378957833, 378986951, 538364859, 550903620, 549481431, 525828155, 452121990, 528817309, 549726788, 488656619, 378453216, 161505260, 207859428, 525839763, 482906814, 378447595, 194736112, 378962368, 378702118, 3865…
54	197248219, 379699858, 62179240, 198243526, 194445890, 525948006, 525856972, 525816573, 526219503, 529220327, 383495440, 205351928, 537437543, 194451897, 224582476, 378988038, 197363148, 378955976, 378983243, 538361185, 550900073, 549478661, 525827366, 452121128, 528818360, 549723342, 488654724, 378448997, 161504185, 207856106, 525838941, 482904774, 378444134, 194734608, 378960394, 378698593, 3865…
58	197248922, 379703585, 229037899, 198244126, 194446050, 525948710, 525856241, 525815631, 526218767, 529221810, 383498916, 205355105, 537439463, 194449213, 224586187, 378991610, 197365064, 378957894, 378987015, 538364925, 550903683, 549481473, 525828114, 452121920, 528817447, 549726857, 488656829, 378453297, 161505153, 207859492, 525839720, 482906881, 378447659, 194735703, 378962579, 378702186, 386…
60	197247540, 379699626, 62179019, 198243006, 194445387, 525948202, 525856774, 525816340, 526219309, 529220498, 383495216, 205351719, 537437776, 194451842, 224582244, 378987808, 449784963, 378956208, 378983012, 538360960, 550899862, 549478470, 525827560, 452121328, 528818121, 549723121, 488654950, 378448739, 161504407, 207855889, 525839135, 482905006, 378443911, 194734472, 378960628, 378698371, 3865…
65	197249986, 379699343, 62178689, 198245181, 194446375, 525948415, 525856542, 525815979, 526219075, 529218873, 383494944, 205351461, 537435492, 194450364, 224581965, 378987528, 197361330, 378953926, 378982663, 538360693, 550899547, 549478236, 525827830, 452121573, 528817821, 549722847, 488652687, 378448422, 161504756, 207855636, 525839411, 482902671, 378443576, 194734823, 378958269, 378698102, 3865…
67	197247470, 379701012, 62180400, 198244061, 194442429, 525947081, 525857884, 525817722, 526220436, 529219894, 383496524, 205352500, 537436919, 194447947, 224583674, 378989176, 197362171, 378955342, 378984397, 538362430, 550901191, 549479587, 525830030, 452119974, 528819634, 549724456, 488653576, 378450418, 161503040, 207856658, 525838019, 482903647, 378445242, 194735872, 378959199, 378699712, 3865…
68	197249147, 379701149, 62180544, 198243509, 194445262, 525946984, 525858034, 525817859, 526220532, 529220014, 383496642, 205352337, 537437100, 194451642, 224583532, 378989311, 197362044, 378955532, 378984531, 538362587, 550901363, 549479684, 525829932, 452119837, 528819781, 549724587, 488653451, 378450580, 161502909, 207856518, 525837922, 482903786, 378445356, 194736346, 378959066, 378699835, 3865…
69	197251655, 379700737, 229037910, 198244343, 194442492, 525947308, 525857651, 525817453, 526220210, 529219726, 383496265, 205352748, 537436660, 194451580, 224583940, 378988907, 197362412, 378955086, 378984126, 538362151, 550900927, 549479360, 525826661, 452120254, 528819353, 549724191, 488653997, 378450097, 161503330, 207856939, 525838245, 482903378, 378444980, 194734905, 378959639, 378699446, 386…
72	197248446, 379702405, 62181658, 198244643, 194443001, 525946128, 525858901, 525814432, 526221511, 529220970, 383497807, 205354065, 537438330, 194448931, 224584943, 378990465, 197364017, 378956765, 378985742, 538363744, 550902507, 549480534, 525829043, 452123032, 528820986, 549725710, 488655531, 378451950, 161506282, 207858406, 525836996, 482905714, 378446498, 194735258, 378961243, 378701053, 3865…
73	449785065, 379702151, 62181400, 198243599, 448967547, 525946339, 525858685, 525818688, 526221316, 529220780, 383497572, 205353841, 537438084, 194448425, 224584676, 378990223, 197363778, 378956519, 378985487, 538363461, 550902262, 549480331, 525829248, 452123275, 528820702, 549725470, 488655268, 378451647, 161502058, 207858160, 525837192, 482905460, 378446255, 449306319, 378960958, 378700809, 3865…
74	197248030, 379701434, 62180790, 198244051, 194444019, 525946792, 525858237, 525818094, 526220780, 529219256, 383496912, 205353338, 537436004, 194448283, 224583298, 378989591, 197361815, 378954435, 378984766, 538362829, 550901642, 549479877, 525829731, 452119591, 528820030, 549724869, 488653199, 378450901, 161502634, 207857638, 525837673, 482904020, 378445639, 194738383, 378958801, 378700117, 3865…
76	197249778, 379700861, 62180255, 198243286, 194443730, 525947203, 525857761, 525817580, 526220314, 529219786, 383496388, 205352630, 537436778, 194448736, 224583818, 378989031, 197362309, 378955202, 378984255, 538362281, 550901051, 549479465, 525826556, 452120126, 528819487, 549724316, 488654111, 378450247, 161503210, 207856793, 525838141, 482903506, 378445103, 194734041, 378959762, 378699570, 3865…
83	197249737, 379703104, 62182329, 198243281, 194446373, 525945564, 525855817, 525815131, 526218290, 529221400, 383498470, 205354571, 537438884, 194448004, 224585641, 378991145, 197364643, 378957314, 378986542, 538364445, 550903186, 549481098, 525828477, 452122363, 528816748, 549726386, 488656113, 378452750, 161505628, 207859068, 525840097, 482906411, 378447204, 194734490, 378961836, 378701726, 3865…
85	197247595, 379699909, 62179288, 198243434, 194445942, 525947966, 525857012, 525816625, 526219543, 529220292, 383495489, 205351976, 537437492, 194450860, 224582525, 378988087, 197363105, 378955923, 378983295, 538361236, 550900124, 549478701, 525827326, 452121085, 528818412, 549723392, 488654679, 378449056, 161504145, 207856156, 525838901, 482904722, 378444184, 194737558, 378960346, 378698643, 3865…
90	197249902, 379700341, 62179687, 198244023, 194443717, 525947627, 525857334, 525817057, 526219893, 529219445, 383495893, 205353092, 537436280, 194447763, 224584326, 378988514, 197362766, 378954710, 378983729, 538361674, 550900546, 549479043, 559997107, 452120668, 528818952, 549723809, 488654264, 378449565, 161503742, 207857322, 525838561, 482902981, 378444602, 194735329, 378959916, 378699063, 3865…
93	197250579, 379702965, 62182197, 198245019, 194446578, 525945675, 525859352, 525814976, 526218402, 529221497, 383498339, 205354693, 537439010, 194450570, 224585504, 378991006, 197364521, 378957441, 378986301, 538364314, 550903046, 549480987, 525828589, 452122502, 528816892, 549726256, 488656254, 378452584, 161505761, 207858941, 525840209, 482906268, 378447073, 194733987, 378961982, 378701592, 3865…
98	197249326, 197251245, 379700749, 379700934, 62180147, 62180327, 198243341, 198245547, 194445816, 194444066, 525947148, 525947298, 525857661, 525857817, 525817464, 525817649, 526220220, 526220369, 529219837, 383496279, 383496454, 205352569, 205352736, 537436672, 537436846, 194450643, 194450438, 224583747, 224583930, 378988918, 378989103, 197362240, 197362399, 378955098, 378955270, 378984138, 37898…
104	197251726, 379702478, 62181733, 198242077, 194443923, 525946068, 525858961, 525814502, 526221571, 529221027, 383497875, 205354131, 537438405, 194447584, 224585019, 378990535, 197364086, 378956838, 378985815, 538363817, 550902576, 549480594, 525828983, 452122962, 528821058, 549725779, 488655601, 378452032, 161506219, 207858474, 525836936, 482905786, 378446605, 194737278, 378961315, 378701121, 3865…
109	197248193, 379702041, 62181290, 198243598, 194442858, 525946429, 525858595, 525818581, 526221226, 529220696, 383497468, 205353740, 537437979, 194448047, 224584569, 378990117, 197363674, 378956414, 378985381, 538363346, 550902158, 549480241, 525829338, 452123384, 528820589, 549725366, 488655166, 378451518, 161502164, 207858056, 525837282, 482905353, 378446150, 194734945, 378960848, 378700704, 3865…
111	197247911, 379700567, 62179985, 198244927, 194442462, 525947443, 525857518, 525817282, 526220075, 529219611, 383496104, 205352890, 537436505, 194448307, 224584095, 378988734, 197362559, 378954933, 378983951, 538361976, 550900762, 549479226, 525826798, 452120434, 528819178, 549724030, 488653785, 378449904, 161503511, 207857100, 525838380, 482903203, 378444821, 194734057, 378959425, 378699281, 3865…
112	197249122, 379702831, 62182070, 198242705, 194442699, 525945780, 525859247, 525814840, 526218507, 529221588, 383498207, 205354811, 537439148, 194449622, 224585363, 378990875, 197364399, 378957580, 378986165, 538364163, 550902914, 549480882, 525828698, 452122629, 528817037, 549726123, 488656389, 378452423, 161505886, 207858809, 525840314, 482906135, 378446945, 194736508, 378962126, 378701461, 3865…
113	197251914, 379699344, 62178690, 198245705, 194443335, 525948414, 525856543, 525815980, 526219076, 529218874, 383494945, 205351462, 537435493, 194449143, 224581966, 378987529, 197361331, 378953927, 378982664, 538360694, 550899548, 549478237, 525827829, 452121572, 528817822, 549722848, 488652688, 378448423, 161504755, 207855637, 525839410, 482902672, 378443577, 194737109, 378958270, 378698103, 3865…
119	197249202, 379700373, 62179723, 198244688, 194443206, 525947600, 525857361, 525817091, 526219920, 529219469, 383495925, 205353062, 537436313, 194450871, 224584290, 378988547, 197362734, 378954743, 378983763, 538361709, 550900580, 549479070, 525826955, 452120629, 528818985, 549723843, 488654231, 378449601, 161503704, 207857290, 525838534, 482903014, 378444636, 194735242, 378959884, 378699096, 3865…
120	197250447, 379702448, 162139544, 198243257, 194446348, 525946094, 525858934, 525814472, 526221545, 529221003, 383497845, 205354102, 537438373, 194450549, 224584987, 378990505, 197364056, 378956806, 378985782, 538363787, 550902546, 549480568, 525829009, 452122993, 528821028, 549725749, 488655570, 378451998, 161506248, 207858445, 525836962, 482905754, 378446537, 194735152, 378961285, 378701092, 386…
121	197247646, 379699350, 62178696, 198242404, 194445444, 525948409, 525856548, 525815986, 526219081, 529218877, 383494951, 205351468, 537435499, 194450712, 224581972, 378987535, 197361337, 378953933, 378982670, 538360700, 550899554, 549478242, 525827824, 452121566, 528817828, 549722854, 488652694, 378448429, 161504749, 207855643, 525839405, 482902678, 378443583, 194734645, 378958276, 378698109, 3865…
123	197248978, 379700401, 62179751, 198245737, 194444857, 525947576, 525857386, 525817118, 526219945, 529219493, 383495952, 205353036, 537436342, 194449089, 224584262, 378988574, 197362707, 378954771, 378983790, 538361800, 550900606, 549479095, 525826930, 452120601, 528819012, 549723871, 488654205, 378449631, 161503676, 207857263, 525838509, 482903042, 378444663, 194735519, 378959856, 378699123, 3865…
126	197247458, 379702462, 62181717, 198245480, 194446599, 525946083, 525858947, 525814486, 526221556, 529221013, 383497858, 205354115, 537438389, 194449200, 224585003, 378990519, 197364069, 378956822, 378985798, 538363801, 550902560, 549480579, 525828998, 452122979, 528821042, 549725762, 488655584, 378452015, 161506236, 207858458, 525836951, 482905770, 378446551, 194734611, 378961299, 378701105, 3865…
127	197248961, 379702560, 62181808, 198245882, 194446146, 525946002, 525859024, 525814576, 526221635, 529221084, 383497954, 205354201, 537438479, 194450548, 224585096, 378990611, 197364159, 378956913, 378985896, 538363898, 550902655, 549480661, 525828923, 452122882, 528821135, 549725860, 488655674, 378452119, 161506137, 207858548, 525836869, 482905867, 378446686, 194734972, 378961392, 378701200, 3865…
128	197251381, 379702581, 62181828, 198242246, 194442910, 525945986, 525859039, 525814596, 526221651, 529221098, 383497974, 205354221, 537438500, 194447923, 224585117, 378990631, 197364179, 378956934, 378985918, 538363919, 550902675, 549480677, 525828907, 452122863, 528821155, 549725880, 488655694, 378452140, 161506117, 207858568, 525836853, 482905889, 378446706, 194737141, 378961413, 378701220, 3865…
129	197250848, 379703621, 162139502, 198244626, 194445478, 525948679, 525856272, 525815668, 526218798, 529221840, 383498952, 205355138, 537439498, 194448114, 224586222, 378991647, 197365097, 378957927, 378987052, 538364963, 550903719, 549481504, 525828083, 452121885, 528817484, 549726893, 488656865, 378453336, 161505117, 207859528, 525839689, 482906918, 378447694, 194735940, 378962615, 378702221, 386…
132	197251801, 379703469, 162139510, 198243693, 194444452, 525948792, 525856108, 525815516, 526218685, 529221732, 383498810, 205355001, 537439353, 194449435, 224585995, 378991498, 197364956, 378957785, 378986904, 538364808, 550903573, 549481392, 525828194, 452122036, 528817262, 549726744, 488656572, 378453160, 161505309, 207859383, 525839802, 482906769, 378447548, 194737658, 378962319, 378702073, 386…
135	197249100, 379703247, 162139518, 198243758, 194445307, 525948950, 525855939, 525815270, 526218170, 529221353, 383498605, 205354412, 537438826, 194449067, 224585815, 378991286, 197364781, 378957257, 378986689, 538364583, 550903367, 549481216, 525828359, 452122222, 528821438, 549726530, 488656053, 378452910, 161505495, 207859197, 525839978, 482906555, 378447342, 194734261, 378961774, 378701863, 386…
136	197248955, 379703100, 62182326, 198245954, 194442253, 525945566, 525855815, 525815127, 526218292, 529221402, 383498467, 205354575, 537438887, 194448643, 224585637, 378991141, 197364639, 378957317, 378986539, 538364441, 550903182, 549481096, 525828479, 452122368, 528816751, 549726382, 488656116, 378452745, 161505631, 207859064, 525840099, 482906406, 378447200, 194736495, 378961839, 378701722, 3865…
137	197250793, 379703249, 62182469, 198242858, 194446331, 525948948, 525855941, 525815272, 526218168, 529221351, 383498607, 205354410, 537438824, 194450350, 224585817, 378991288, 197364783, 378957255, 378986691, 538364585, 550903369, 549481218, 525828357, 452122220, 528821436, 549726532, 488656051, 378452913, 161505493, 207859199, 525839976, 482906557, 378447344, 194736881, 378961772, 378701865, 3865…
139	197248698, 379699574, 62178971, 198244899, 194445894, 525948245, 525856731, 525816291, 526219266, 529220535, 383495170, 205351675, 537437825, 194447398, 224582197, 378987761, 197363404, 378956257, 378982963, 538360908, 550899814, 549478427, 525827603, 452121377, 528818070, 549723074, 488654999, 378448679, 161504450, 207855842, 525839178, 482905055, 378443864, 194736276, 378960681, 378698324, 3865…
140	197248256, 379701356, 62180702, 198244518, 194445990, 525946858, 525858170, 525818021, 526220714, 529219316, 383496839, 205353272, 537436080, 194449300, 224583380, 378989517, 197361900, 378954511, 378984694, 538362753, 550901569, 549479811, 525829796, 452119672, 528819952, 549724796, 488653280, 378450810, 161502713, 207857566, 525837739, 482903947, 378445566, 194737114, 378958891, 378700043, 3865…
143	197247761, 379701152, 62180547, 198245111, 194445652, 525946981, 525858037, 525817862, 526220535, 529220017, 383496645, 205352334, 537437103, 194449682, 224583529, 378989314, 197362041, 378955535, 378984534, 538362590, 550901366, 549479687, 525829929, 452119834, 528819784, 549724590, 488653448, 378450583, 161502906, 207856515, 525837919, 482903789, 378445359, 194737833, 378959063, 378699838, 3865…
152	197251368, 379703304, 62182519, 198245079, 194444500, 525948904, 525855985, 525815322, 526218123, 529221310, 383498659, 205354364, 537438769, 194447690, 224585871, 378991340, 197364833, 378957202, 378986745, 538364645, 550903419, 549481263, 525828317, 452122165, 528821380, 549726585, 488656000, 378452974, 161505431, 207859246, 525839931, 482906609, 378447396, 194737962, 378961722, 378701917, 3865…
156	197247718, 379701922, 62181248, 198243111, 194443897, 525946455, 525858571, 525818514, 526221200, 529220647, 383497361, 205353714, 537437944, 194447619, 224584530, 378990054, 197363569, 378956379, 378985271, 538363295, 550902097, 549480214, 525829385, 452123475, 528820501, 549725308, 488655112, 378451441, 161502225, 207858025, 525837330, 482905243, 378446090, 194736625, 378960803, 378700589, 3865…
157	197251461, 379699345, 62178691, 198246066, 194444164, 525948413, 525856544, 525815981, 526219077, 529218875, 383494946, 205351463, 537435494, 194448592, 224581967, 378987530, 197361332, 378953928, 378982665, 538360695, 550899549, 549478238, 525827828, 452121571, 528817823, 549722849, 488652689, 378448424, 161504754, 207855638, 525839409, 482902673, 378443578, 194736510, 378958271, 378698104, 3865…
158	197250482, 379700486, 62179904, 198242352, 194446245, 525947511, 525857449, 525817200, 526220008, 529219551, 383496027, 205352962, 537436432, 194448756, 224584172, 378988654, 197362624, 378954860, 378983871, 538361895, 550900682, 549479158, 525826867, 452120516, 528819101, 549723951, 488653719, 378449811, 161503586, 207857178, 525838446, 482903123, 378444743, 194736376, 378959359, 378699202, 3865…
160	197250086, 379702761, 62182003, 198243010, 194446263, 525945834, 525859190, 525814772, 526218563, 529221635, 383498143, 205354875, 537439217, 194450163, 224585295, 378990806, 449784991, 378957651, 378986096, 538364097, 550902845, 549480827, 525828756, 452122687, 528817102, 549726055, 488656444, 378452342, 161505933, 207858741, 525840370, 482906068, 378446877, 194734811, 378962185, 378701395, 3865…
162	197249296, 379702643, 62181888, 198243570, 194444408, 525945931, 525859094, 525814655, 526221706, 529221149, 383498033, 205354281, 537438560, 194447902, 224585178, 378990691, 197364237, 378956993, 378985979, 538363978, 550902734, 549480732, 525828853, 452122802, 528821216, 549725941, 488655756, 378452209, 161506066, 207858628, 525836798, 482905952, 378446764, 194737082, 378961475, 378701280, 3865…
164	197248531, 379700089, 62179446, 198243411, 194444296, 525947830, 525857151, 525816804, 526219688, 529220168, 383495664, 205352133, 537437316, 194450371, 224582734, 378988268, 197362949, 378955751, 378983483, 538361414, 550900297, 549478841, 525827183, 452120910, 528818652, 549723568, 488654522, 378449267, 161503954, 207856316, 525838756, 482904536, 378444360, 194734597, 378960176, 378698818, 3865…
166	197251849, 379702974, 62182206, 198245607, 194443618, 525945667, 525859360, 525814985, 526218394, 529221489, 383498348, 205354684, 537439001, 194450945, 224585513, 378991015, 197364530, 378957432, 378986310, 538364323, 550903056, 549480995, 525828581, 452122493, 528816883, 549726266, 488656245, 378452594, 161505752, 207858950, 525840201, 482906277, 378447082, 194737936, 378961973, 378701601, 3865…
167	197250180, 379701794, 62181127, 198243605, 194442320, 525946506, 525858520, 525818460, 526221073, 529219007, 383497250, 205353659, 537435665, 194447503, 224582897, 378989942, 197361496, 378954099, 378985123, 538363179, 550901986, 549480163, 525829436, 452123609, 528820385, 549725209, 488652852, 378451309, 161502283, 207857970, 525837381, 482904373, 378445979, 194734548, 378958439, 378700463, 3865…
169	197250235, 379702679, 62181924, 198244897, 194446301, 525945901, 525859123, 525814690, 526218630, 529221698, 383498064, 205354952, 537439300, 194450556, 224585215, 378990725, 197364269, 378957733, 378986014, 538364018, 550902767, 549480760, 525828823, 452122767, 528817185, 549725975, 488656525, 378452250, 161506029, 207858662, 525840437, 482905987, 378446798, 194734497, 378962267, 378701314, 3865…
170	197249395, 379700588, 62180006, 198243404, 194442812, 525947428, 525857533, 525817303, 526220090, 529219626, 383496123, 205352869, 537436525, 194450969, 224584074, 378988755, 197362538, 378954953, 378983972, 538361997, 550900781, 549479241, 525826783, 452120413, 528819198, 549724051, 488653805, 378449926, 161503491, 207857079, 525838365, 482903224, 378444842, 194738136, 378959445, 378699302, 3865…
174	197247503, 379701541, 62180880, 198242217, 194443736, 525946717, 525858311, 525818199, 526220862, 529219193, 383497011, 205353425, 537435911, 194450238, 224583205, 378989696, 197361726, 378954342, 378984872, 538362923, 550901746, 549479952, 525829650, 452123863, 528820128, 549724966, 488653102, 378451025, 161502545, 207857728, 525837592, 482904124, 378445739, 194737064, 378958701, 378700220, 3865…
177	197248149, 379699347, 62178693, 198243206, 194442341, 525949724, 525859613, 525815983, 526221950, 529221985, 383494948, 205351465, 537435496, 194448105, 224581969, 378987532, 197361334, 378953930, 378982667, 538360697, 550899551, 549481680, 525830400, 452121569, 528817825, 549722851, 488652691, 378448426, 161504752, 207855640, 525841107, 482902675, 378443580, 194736856, 378958273, 378698106, 3865…
179	197251835, 379700640, 62180058, 198245106, 194442422, 525947386, 525857575, 525817356, 526220132, 529219664, 383496173, 205352818, 537436579, 194448686, 224584021, 378988807, 197362487, 378955006, 378984025, 538362050, 550900834, 549479282, 525826741, 452120355, 528819252, 549724103, 488653859, 378449985, 161503432, 207857027, 525838324, 482903278, 378444894, 194738016, 378959497, 378699354, 3865…
180	197249400, 379701623, 62180961, 198244949, 194443514, 525946650, 525858378, 525818277, 526220930, 529219127, 383497089, 205353502, 537435833, 194449861, 224583122, 378989775, 197361648, 378954266, 378984952, 538363007, 550901823, 549480020, 525829583, 452123786, 528820210, 549725045, 488653024, 378451114, 161502466, 207857807, 525837524, 482904205, 378445816, 194735962, 378958621, 378700299, 3865…
185	197250401, 379702209, 62181456, 198241971, 194442471, 525946300, 525858724, 525814215, 526221354, 529220813, 383497622, 205353892, 537438140, 194449785, 224584736, 378990276, 197363824, 378956575, 378985544, 538363527, 550902317, 549480370, 525829209, 452123231, 528820768, 549725522, 488655322, 378451706, 161501993, 207858212, 525837154, 482905515, 378446308, 194735542, 378961020, 378700863, 3865…
186	197250186, 379699616, 62179009, 198243538, 194442327, 525948211, 525856765, 525816331, 526219300, 529220505, 383495207, 205351710, 537437786, 194448403, 224582235, 378987799, 197363368, 378956218, 378983003, 538360950, 550899852, 549478461, 525827569, 452121337, 528818111, 549723112, 488654960, 378448728, 161504417, 207855880, 525839144, 482905015, 378443902, 194737079, 378960639, 378698362, 3865…
187	197250901, 379702147, 62181396, 198246034, 194444136, 525946342, 525858682, 525818684, 526221313, 529220777, 383497568, 205353837, 537438080, 194448712, 224584672, 378990219, 197363774, 378956515, 378985483, 538363457, 550902258, 549480328, 525829251, 452123279, 528820698, 549725466, 488655264, 378451643, 161502062, 207858156, 525837195, 482905456, 378446251, 194735197, 378960954, 378700805, 3865…
189	197249451, 379702319, 62181573, 198243954, 194446775, 525946202, 525858813, 525814343, 526221438, 529220899, 383497726, 205353986, 537438241, 194451247, 224584853, 378990382, 197363937, 378956677, 378985655, 538363649, 550902424, 549480460, 525829117, 452123121, 528820888, 549725627, 488655447, 378451842, 161506391, 207858325, 525837070, 482905626, 378446415, 194734978, 378961151, 378700970, 3865…
190	197250303, 379699855, 62179236, 198245247, 194442745, 525948009, 525856969, 525816570, 526219500, 529220329, 383495437, 205351925, 537437546, 194448720, 224582473, 378988035, 197363151, 378955979, 378983240, 538361182, 550900070, 549478658, 525827369, 452121131, 528818357, 549723339, 488654727, 378448993, 161504189, 207856103, 525838944, 482904777, 378444131, 194736722, 378960397, 378698590, 3865…
192	197247988, 379702985, 62182217, 198245637, 194443187, 525945658, 525859369, 525814996, 526218385, 529221480, 383498359, 205354674, 537438990, 194449972, 224585524, 378991026, 449784995, 378957421, 378986321, 538364334, 550903067, 549481004, 525828572, 452122482, 528816871, 549726277, 488656234, 378452606, 161505740, 207858961, 525840192, 482906288, 378447093, 194736070, 378961960, 378701612, 3865…
194	197248851, 379702568, 62181815, 198243198, 194446526, 525945997, 525859029, 525814583, 526221640, 529221089, 383497961, 205354208, 537438487, 194447912, 224585104, 378990618, 197364166, 378956921, 378985905, 538363906, 550902662, 549480666, 525828918, 452122876, 528821142, 549725867, 488655681, 378452126, 161506130, 207858555, 525836864, 482905876, 378446693, 194736799, 378961400, 378701207, 3865…
195	197250880, 379701786, 62181119, 198245708, 194445772, 525946513, 525858513, 525818452, 526221066, 529219014, 383497243, 205353652, 537435673, 194450912, 224582905, 378989935, 197361502, 378954107, 378985116, 538363171, 550901979, 549480156, 525829443, 452123617, 528820377, 549725202, 488652859, 378451301, 161502291, 207857963, 525837388, 482904366, 378445972, 194735000, 378958447, 378700456, 3865…
199	197248944, 379701154, 62180549, 198243610, 194443282, 525946979, 525858039, 525817864, 526220537, 529220019, 383496647, 205352332, 537437105, 194448310, 224583527, 378989316, 197362039, 378955537, 378984536, 538362592, 550901368, 549479689, 525829927, 452119832, 528819786, 549724592, 488653446, 378450585, 161502904, 207856513, 525837917, 482903791, 378445361, 194735669, 378959061, 378699840, 3865…
201	197250199, 379700348, 62179694, 198245171, 194442954, 525947620, 525857341, 525817064, 526219900, 529219452, 383495900, 205353085, 537436287, 194449419, 224584319, 378988521, 197362759, 378954717, 378983736, 538361681, 550900553, 549479050, 525826975, 452120661, 528818959, 549723816, 488654257, 378449573, 161503735, 207857315, 525838554, 482902988, 378444609, 194736988, 378959909, 378699070, 3865…
203	197249887, 379702277, 162139553, 198241745, 194446600, 525946241, 525858782, 525814291, 526221407, 529220869, 383497687, 205353958, 537438212, 194449778, 224584809, 378990340, 197363895, 378956648, 378985609, 538363604, 550902382, 549480429, 525829150, 452123163, 528820845, 549725587, 488655396, 378451791, 161506435, 207858282, 525837101, 482905581, 378446374, 194738001, 378961101, 378700929, 386…
205	197247514, 379701569, 62180908, 198244863, 194443104, 525946697, 525858332, 525818224, 526220883, 529219172, 383497038, 205353452, 537435884, 194448091, 224583175, 378989723, 449784916, 378954315, 378984899, 538362952, 550901771, 549479973, 525829630, 452123838, 528820156, 549724993, 488653076, 378451058, 161502519, 207857755, 525837571, 482904152, 378445764, 194736648, 378958673, 378700247, 3865…
208	197250572, 379703488, 162139509, 198244101, 194445252, 525948774, 525856178, 525815535, 526218703, 529221749, 383498828, 205355020, 537439373, 194447706, 224586013, 378991517, 197364975, 378957805, 378986924, 538364829, 550903592, 549481410, 525828176, 452122018, 528817281, 549726762, 488656591, 410023220, 161505289, 207859402, 525839784, 482906788, 378447567, 194735410, 378962339, 378702091, 386…
209	197250328, 379700164, 62179525, 198241979, 194445730, 525947763, 525857220, 525816879, 526219757, 529220106, 383495737, 205352205, 537437246, 194450741, 224582808, 378988342, 197362876, 378955679, 378983556, 538361489, 550900372, 549478908, 525827116, 452120839, 528818725, 549723641, 488654451, 378449359, 161503873, 207856389, 525838687, 482904462, 378444435, 194738042, 378960102, 378698893, 3865…
218	197249560, 379699450, 62178799, 198242586, 194443198, 525948314, 525856643, 525816102, 526219177, 529218960, 383495052, 205351566, 537435604, 194450186, 224582077, 378987634, 197361437, 378954038, 378982771, 538360809, 550899650, 549478337, 525827729, 452121464, 528817939, 549722953, 488652791, 378448542, 161504652, 207855747, 525839310, 482902780, 378443682, 194736847, 378958376, 378698208, 3865…
221	197247810, 379699954, 62179315, 198244832, 194443845, 525947940, 525857038, 525816668, 526219574, 529220271, 383495528, 205352005, 537437457, 194450450, 224582560, 378988131, 197363064, 378955890, 378983339, 538361269, 550900166, 549478727, 525827295, 452121041, 528818458, 549723433, 488654638, 378449103, 161504097, 207856185, 525838870, 482904679, 378444225, 194734408, 378960298, 378698684, 3865…
223	197249611, 379701499, 62180841, 198242855, 194445432, 525946757, 525858271, 525818157, 526220822, 529219227, 383496969, 205353385, 537435952, 194450020, 224583247, 378989654, 449784919, 378954383, 378984830, 538362881, 550901704, 549479912, 525829690, 452123900, 528820085, 549724924, 488653144, 378450975, 161502576, 207857687, 525837632, 482904081, 378445697, 194736918, 378958743, 378700178, 3865…
226	197250020, 379702983, 62182215, 198243128, 194446741, 525945660, 525859367, 525814994, 526218387, 529221482, 383498357, 205354676, 537438992, 194449220, 224585522, 378991024, 197364539, 378957423, 378986319, 538364332, 550903065, 549481002, 525828574, 452122484, 528816874, 549726275, 488656236, 378452603, 161505743, 207858959, 525840194, 482906286, 378447091, 194737226, 378961964, 378701610, 3865…
227	197250436, 379701903, 62181241, 198246229, 194445880, 525946463, 525858563, 525818506, 526221155, 529220639, 383497341, 205353706, 537437936, 194448783, 224584522, 378990046, 197363561, 378956371, 378985263, 538363286, 550902089, 549480206, 525829393, 452123530, 528820492, 549725300, 488655104, 378451430, 161502233, 207858017, 525837338, 482905235, 378446082, 194736824, 378960794, 378700566, 3865…
229	197250967, 379702150, 62181399, 198242967, 194444612, 525946340, 525858684, 525818687, 526221315, 529220779, 383497571, 205353840, 537438083, 194447587, 224584675, 378990222, 197363777, 378956518, 378985486, 538363460, 550902261, 549480330, 525829249, 452123276, 528820701, 549725469, 488655267, 378451646, 161502059, 207858159, 525837193, 482905459, 378446254, 194737917, 378960957, 378700808, 3865…
230	197248842, 379702408, 62181661, 198244463, 194446655, 525946125, 525858904, 525814435, 526221514, 529220973, 383497810, 205354068, 537438333, 194450897, 224584946, 378990468, 197364020, 378956768, 378985745, 538363747, 550902510, 549480537, 525829040, 452123029, 528820989, 549725713, 488655534, 378451953, 161506279, 207858409, 525836993, 482905717, 378446501, 194735997, 378961246, 378701056, 3865…
238	197251029, 379700165, 62179526, 198242146, 194446503, 525947762, 525857221, 525816880, 526219758, 529220105, 383495738, 205352206, 537437245, 194450420, 224582809, 378988343, 197362875, 378955678, 378983557, 538361490, 550900373, 549478909, 525827115, 452120838, 528818726, 549723642, 488654450, 378449361, 161503872, 207856390, 525838686, 482904461, 378444436, 194734681, 378960100, 378698894, 3865…
240	197247869, 379700143, 62179501, 198245493, 194443322, 525947783, 525857200, 525816858, 526219737, 529220125, 383495716, 205352184, 537437267, 194448926, 224582786, 378988321, 197362896, 378955700, 378983535, 538361466, 550900351, 549478888, 525827136, 452120860, 528818704, 549723621, 488654471, 378449336, 161503896, 207856368, 525838707, 482904483, 378444414, 194734606, 378960122, 378698872, 3865…
242	197248344, 379699346, 62178692, 198244846, 194442805, 525948412, 525856545, 525815982, 526219078, 529218876, 383494947, 205351464, 537435495, 194448066, 224581968, 378987531, 197361333, 378953929, 378982666, 538360696, 550899550, 549478239, 525827827, 452121570, 528817824, 549722850, 488652690, 378448425, 161504753, 207855639, 525839408, 482902674, 378443579, 194735332, 378958272, 378698105, 3865…
243	197249784, 379701297, 62180653, 198245389, 194444826, 525946898, 525858127, 525817964, 526220665, 529219360, 383496783, 205353215, 537436141, 194451419, 224583430, 378989461, 197361952, 378954571, 378984636, 538362692, 550901511, 549479771, 525829845, 452119732, 528819889, 549724739, 488653336, 378450749, 161502761, 207857508, 525837788, 482903889, 378445509, 194738143, 378958950, 378699986, 3865…
244	197248963, 379702325, 162139549, 198243554, 194444299, 525946196, 525858819, 525814349, 526221444, 529220905, 383497732, 205353992, 537438249, 194451269, 224584861, 378990388, 197363943, 378956685, 378985661, 538363658, 550902431, 549480466, 525829111, 452123115, 528820896, 549725633, 488655454, 378451851, 161506380, 207858331, 525837064, 482905632, 378446422, 194735008, 378961160, 378700976, 386…
245	197249755, 379703487, 62182696, 198244007, 194444595, 525948775, 525856177, 525815534, 526218702, 529221748, 383498827, 205355019, 537439371, 194448214, 224586012, 378991516, 197364974, 378957803, 378986923, 538364827, 550903591, 549481409, 525828177, 452122019, 528817280, 549726761, 488656590, 378453180, 161505290, 207859401, 525839785, 482906787, 378447566, 194735891, 378962337, 378702090, 3865…
246	197250751, 379703533, 62182740, 198244901, 194443672, 525949827, 525859486, 525815580, 526221874, 529222760, 383498869, 205355062, 537439415, 194451298, 224586056, 378991559, 197365016, 378957847, 378986967, 538364874, 550903635, 549482407, 559996976, 452121972, 528817325, 549726805, 488656634, 378453238, 161505228, 207859445, 525841187, 482906829, 378447610, 194733917, 378962383, 378702134, 3865…
247	197251721, 379699842, 62179223, 198241796, 194445889, 525948021, 525856957, 525816557, 526219488, 529220341, 383495424, 205351912, 537437562, 194450985, 224582457, 378988022, 197363163, 378955995, 378983227, 538361168, 550900057, 549478646, 525827381, 452121144, 528818343, 549723327, 488654740, 378448974, 161504204, 207856090, 525838956, 482904790, 378444118, 194734902, 378960412, 378698577, 3865…
249	197247812, 379702140, 62181389, 198242012, 194444022, 525946349, 525858675, 525818677, 526221306, 529220770, 383497561, 205353830, 537438073, 194451625, 224584665, 378990212, 197363767, 378956508, 378985476, 538363450, 550902251, 549480321, 525829258, 452123286, 528820691, 549725459, 488655257, 378451636, 161502069, 207858149, 525837202, 482905449, 378446244, 194735131, 378960947, 378700798, 3865…
250	197251087, 379702984, 62182216, 198246122, 194443756, 525945659, 525859368, 525814995, 526218386, 529221481, 383498358, 205354675, 537438991, 194449746, 224585523, 378991025, 197364540, 378957422, 378986320, 538364333, 550903066, 549481003, 525828573, 452122483, 528816873, 549726276, 488656235, 378452604, 161505742, 207858960, 525840193, 482906287, 378447092, 194735337, 378961963, 378701611, 3865…
251	197250890, 379703120, 62182341, 198243699, 194443508, 525945553, 525855829, 525815143, 526218277, 529221389, 383498484, 205354559, 537438872, 194447658, 224585653, 378991159, 197364655, 378957302, 378986559, 538364457, 550903242, 549481109, 525828465, 452122351, 528816736, 549726401, 488656100, 378452764, 161505615, 207859080, 525840084, 482906428, 378447218, 194734204, 378961824, 378701740, 3865…
253	197251098, 379703175, 62182397, 198245411, 194442418, 525949010, 525855879, 525815200, 526218229, 529221235, 383498538, 205354508, 537438669, 194448537, 224585745, 378991215, 197364711, 378957104, 378986616, 538364513, 550903296, 549481157, 525828417, 452122294, 528821508, 549726457, 488655827, 378452824, 161505561, 207859133, 525840037, 482906484, 378447271, 194737216, 378961548, 378701793, 3865…
255	197250158, 379700595, 62180013, 198243973, 194445677, 525949477, 525859876, 525817310, 526222171, 529222171, 383496129, 205352862, 537436532, 194451297, 224584067, 378988762, 197362531, 378954960, 378983979, 538362004, 550900788, 549481921, 525830140, 452120406, 528819204, 549724058, 488653812, 378449933, 161503484, 207857072, 525840838, 482903231, 378444849, 194734066, 378959451, 378699309, 3865…
259	197251203, 379701102, 62180494, 198242380, 194442838, 525947024, 525857994, 525817813, 526220493, 529219975, 383496596, 205352379, 537437046, 194448548, 224583579, 378989263, 197362089, 378955479, 378984483, 538362539, 550901316, 549479645, 525829972, 452119884, 528819730, 549724542, 488653495, 378450526, 161502967, 207856562, 525837962, 482903738, 378445308, 194736588, 378959116, 378699789, 3865…
260	197249594, 379703248, 62182468, 198243097, 194444506, 525948949, 525855940, 525815271, 526218169, 529221352, 383498606, 205354411, 537438825, 194450587, 224585816, 378991287, 197364782, 378957256, 378986690, 538364584, 550903368, 549481217, 525828358, 452122221, 528821437, 549726531, 488656052, 378452911, 161505494, 207859198, 525839977, 482906556, 378447343, 194736166, 378961773, 378701864, 3865…
261	197250450, 379702972, 62182204, 198243825, 194443073, 525949066, 525860397, 525814983, 526221795, 529222679, 383498346, 205354686, 537439003, 194447352, 224585511, 378991013, 197364528, 378957434, 378986308, 538364321, 550903054, 549482314, 525830575, 452122495, 528816885, 549726264, 488656247, 378452592, 161505754, 207858948, 525841290, 482906275, 378447080, 194737811, 378961975, 378701599, 3865…
263	197248269, 379703378, 62182595, 198244381, 194443092, 525948840, 525856043, 525815433, 526218059, 529221189, 383498730, 205354454, 537438611, 194447663, 224585684, 378991413, 197364896, 378957046, 378986819, 538364720, 550903491, 549481327, 525828259, 452122095, 528821264, 549726659, 488655930, 378453060, 161505376, 207859321, 525839867, 482906683, 378447468, 194737386, 378961653, 378701989, 3865…
265	197251563, 379699447, 62178796, 198245250, 194446270, 525948317, 525856640, 525816099, 526219174, 529218957, 383495049, 205351563, 537435601, 194449850, 224582074, 378987631, 197361434, 378954035, 378982768, 538360806, 550899647, 549478334, 525827732, 452121467, 528817936, 549722950, 488652788, 378448539, 161504655, 207855744, 525839313, 482902777, 378443679, 194737345, 378958373, 378698205, 3865…
269	197250910, 379703820, 62182993, 198243052, 194444523, 525948543, 525856416, 525815837, 526218947, 529221954, 383499130, 205355292, 537439681, 194447460, 224586396, 378991837, 197365270, 378958109, 378987243, 538365158, 550903905, 549481645, 525827955, 452121721, 528817670, 549727082, 488657048, 378453563, 161504879, 207859699, 525839539, 482907109, 378447879, 194736379, 378962797, 378702408, 3865…
270	197250831, 379699627, 62179020, 198246035, 194443856, 525948201, 525856775, 525816341, 526219310, 529220497, 383495217, 205351720, 537437775, 194447677, 224582245, 378987809, 197363358, 378956207, 378983013, 538360961, 550899863, 549478471, 525827559, 452121327, 528818122, 549723122, 488654949, 378448740, 161504406, 207855890, 525839134, 482905005, 378443912, 194738306, 378960627, 378698372, 3865…
271	197249176, 379702979, 62182211, 198245583, 194442386, 525945663, 525859364, 525814990, 526218390, 529221485, 383498353, 205354680, 537438996, 194451361, 224585518, 378991020, 197364535, 378957427, 378986315, 538364328, 550903061, 549480999, 525828577, 452122488, 528816878, 549726271, 488656240, 378452599, 161505747, 207858955, 525840197, 482906282, 378447087, 194737566, 378961968, 378701606, 3865…
272	197248675, 379702978, 62182210, 198242856, 194446313, 525945664, 525859363, 525814989, 526218391, 529221486, 383498352, 205354681, 537438997, 194450584, 224585517, 378991019, 197364534, 378957428, 378986314, 538364327, 550903060, 549480998, 525828578, 452122489, 528816879, 549726270, 488656241, 378452598, 161505748, 207858954, 525840198, 482906281, 378447086, 194734939, 378961969, 378701605, 3865…
273	197251858, 379699575, 62178972, 198244418, 194443076, 525948244, 525856732, 525816292, 526219267, 529220534, 383495171, 205351676, 537437824, 194448054, 224582198, 378987762, 197363403, 378956256, 378982964, 538360909, 550899815, 549478428, 525827602, 452121376, 528818071, 549723075, 488654998, 378448680, 161504449, 207855843, 525839177, 482905054, 378443865, 194737263, 378960680, 378698325, 3865…
274	197247578, 379700738, 62180138, 198246102, 194442930, 525947307, 525857652, 525817454, 526220211, 529219727, 383496266, 205352747, 537436661, 194448414, 224583939, 378988908, 197362411, 378955087, 378984127, 538362152, 550900928, 549479361, 525826660, 452120253, 528819354, 549724192, 488653998, 378450099, 161503329, 207856938, 525838244, 482903379, 378444981, 194734410, 378959641, 378699447, 3865…
275	197249640, 379701156, 62180551, 198245200, 194444199, 525946977, 525858041, 525817866, 526220539, 529220020, 383496649, 205352330, 537437107, 194451006, 224583525, 378989318, 197362037, 378955539, 378984538, 538362594, 550901370, 549479691, 525829925, 452119830, 528819788, 549724594, 488653444, 378450587, 161502902, 207856511, 525837915, 482903793, 378445363, 194737897, 378959059, 378699842, 3865…
276	197251542, 379701545, 62180884, 198242026, 194443457, 525946715, 525858313, 525818203, 526220864, 529219191, 383497015, 205353429, 537435908, 194447589, 224583201, 378989700, 197361722, 378954339, 378984876, 538362927, 550901749, 549479954, 525829648, 452123859, 528820132, 549724970, 488653098, 378451028, 161502540, 207857732, 525837590, 482904128, 378445742, 194734442, 378958697, 378700224, 3865…
277	197247507, 379703653, 62182859, 198243119, 194446038, 525948652, 525856299, 525815699, 526218825, 529221866, 383498982, 205355171, 537439531, 194448629, 224586258, 378991679, 197365131, 378957960, 378987083, 538364995, 550903751, 549481531, 525828056, 452121852, 528817519, 549726925, 488656901, 378453373, 161505079, 207859562, 525839662, 482906949, 378447726, 194737555, 378962651, 378702253, 3865…
279	197249808, 379701150, 62180545, 198245241, 194444771, 525946983, 525858035, 525817860, 526220533, 529220015, 383496643, 205352336, 537437101, 194450856, 224583531, 378989312, 197362043, 378955533, 378984532, 538362588, 550901364, 549479685, 525829931, 452119836, 528819782, 549724588, 488653450, 378450581, 161502908, 207856517, 525837921, 482903787, 378445357, 194736557, 378959065, 378699836, 3865…
280	197249376, 379700325, 162139596, 198242211, 194445518, 525947641, 525857320, 525817042, 526219879, 529219432, 383495878, 205353106, 537436264, 194449360, 224584342, 378988499, 197362780, 378954694, 378983714, 538361658, 550900531, 549479029, 525826996, 452120683, 528818936, 549723794, 488654279, 378449548, 161503758, 207857337, 525838575, 482902966, 378444588, 194733926, 378959931, 378699048, 386…
282	197250560, 379700151, 62179512, 198245269, 194446364, 525947775, 525857208, 525816866, 526219745, 529220117, 383495724, 205352192, 537437258, 194448026, 224582795, 378988329, 197362889, 378955691, 378983543, 538361476, 550900359, 549478896, 525827128, 452120852, 528818712, 549723628, 488654463, 378449345, 161503887, 207856376, 525838699, 482904475, 378444422, 194737504, 378960114, 378698880, 3865…
284	197250325, 379702085, 62181336, 198243747, 194445373, 525946393, 525858630, 525818623, 526221262, 529220725, 383497508, 205353777, 537438017, 194448972, 224584611, 378990158, 197363713, 378956452, 378985422, 538363393, 550902198, 549480277, 525829302, 452123342, 528820634, 549725407, 488655204, 378451573, 161502122, 207858097, 525837246, 482905395, 378446190, 194735999, 378960890, 378700745, 3865…
285	197248916, 379701006, 62180394, 198243985, 194446658, 525947086, 525857879, 525817716, 526220431, 529219889, 383496518, 205352505, 537436914, 194448000, 224583679, 378989171, 197362177, 378955337, 378984391, 538362424, 550901185, 549479582, 525830035, 452119980, 528819628, 549724450, 488653582, 378450412, 161503046, 207856664, 525838024, 482903641, 378445236, 194738274, 378959205, 378699706, 3865…
286	197247910, 379700591, 62180009, 198245358, 194445909, 525949479, 525859874, 525817306, 526222169, 529222169, 383496126, 205352866, 537436528, 194448655, 224584071, 378988758, 197362535, 378954956, 378983975, 538362000, 550900784, 549481919, 525830142, 452120410, 528819201, 549724054, 488653808, 378449929, 161503488, 207857076, 525840840, 482903227, 378444845, 194737381, 378959448, 378699305, 3865…
289	197251467, 379699453, 62178802, 198242208, 194444763, 525948311, 525856646, 525816105, 526219180, 529218963, 383495055, 205351569, 537435607, 194449843, 224582080, 378987637, 197361440, 378954041, 378982774, 538360812, 550899653, 549478340, 525827726, 452121461, 528817942, 549722956, 488652794, 378448545, 161504649, 207855750, 525839307, 482902783, 378443685, 194735685, 378958379, 378698211, 3865…
290	197248976, 379700355, 62179701, 198242414, 194445556, 525947613, 525857348, 525817071, 526219907, 529219458, 383495907, 205353080, 537436293, 194450508, 224584312, 378988528, 197362752, 378954723, 378983743, 538361688, 550900560, 549479057, 525826968, 452120654, 528818966, 549723823, 488654250, 378449580, 161503728, 207857308, 525838547, 482902995, 378444616, 194736765, 378959902, 378699077, 3865…
291	197248164, 379702973, 62182205, 198243192, 194446473, 525945668, 525859359, 525814984, 526218395, 529221490, 383498347, 205354685, 537439002, 194450269, 224585512, 378991014, 197364529, 378957433, 378986309, 538364322, 550903055, 549480994, 525828582, 452122494, 528816884, 549726265, 488656246, 378452593, 161505753, 207858949, 525840202, 482906276, 378447081, 194737435, 378961974, 378701600, 3865…
293	197249873, 379701628, 62180966, 198245159, 194442992, 525946645, 525858383, 525818293, 526220935, 529219121, 383497094, 205353509, 537435825, 194450989, 224583070, 378989780, 197361640, 378954257, 378984957, 538363012, 550901828, 549480025, 525829573, 452123781, 528820215, 549725050, 488653014, 378451121, 228879508, 207857814, 525837519, 482904210, 378445821, 194736399, 378958609, 378700304, 3865…
294	197247616, 379702620, 62181867, 198244560, 194445066, 525945952, 525859073, 525814634, 526221685, 529221130, 383498012, 205354260, 537438539, 194447487, 224585156, 378990670, 197364216, 378956972, 378985957, 538363956, 550902713, 549480711, 525828874, 452122823, 528821195, 549725919, 488655734, 378452184, 161506087, 207858607, 525836819, 482905930, 378446743, 194733909, 378961453, 378701259, 3865…
296	197248696, 379700499, 62179917, 198244157, 194443434, 525947499, 525857461, 525817213, 526220020, 529219563, 383496040, 205352949, 537436445, 194450175, 224584159, 378988667, 197362611, 378954873, 378983884, 538361908, 550900696, 549479170, 525826855, 452120503, 528819114, 549723964, 488653733, 378449826, 161503572, 207857165, 525838434, 482903136, 378444756, 194734631, 378959373, 378699215, 3865…
297	197250094, 379702971, 62182203, 198242181, 194442628, 525945669, 525859358, 525814982, 526218396, 529221491, 383498345, 205354687, 537439004, 194451499, 224585510, 378991012, 197364527, 378957435, 378986307, 538364320, 550903053, 549480993, 525828583, 452122496, 528816886, 549726263, 488656248, 378452591, 161505755, 207858947, 525840203, 482906274, 378447079, 194734790, 378961976, 378701598, 3865…
301	197249844, 379699355, 62178701, 198244953, 194442525, 525948404, 525856553, 525815991, 526219086, 529218881, 383494956, 205351473, 537435503, 194448520, 224581977, 378987540, 197361342, 378953937, 378982675, 538360705, 550899559, 549478247, 525827819, 452121561, 528817833, 549722859, 488652699, 378448434, 161504744, 207855648, 525839400, 482902683, 378443588, 194737789, 378958281, 378698114, 3865…
305	197247897, 379702144, 62181393, 198245837, 194442226, 525946345, 525858679, 525818681, 526221310, 529220774, 383497565, 205353834, 537438077, 194450652, 224584669, 378990216, 197363771, 378956512, 378985480, 538363454, 550902255, 549480325, 525829254, 452123282, 528820695, 549725463, 488655261, 378451640, 161502065, 207858153, 525837198, 482905453, 378446248, 194738216, 378960951, 378700802, 3865…
306	197250270, 379699840, 62179221, 198245379, 194446423, 525948023, 525856955, 525816555, 526219486, 529220343, 383495422, 205351910, 537437564, 194448479, 224582455, 378988020, 197363165, 378955997, 378983225, 538361166, 550900055, 549478644, 525827383, 452121146, 528818341, 549723325, 488654742, 378448972, 161504206, 207856088, 525838958, 482904792, 378444116, 194736633, 378960414, 378698575, 3865…
310	197249501, 379703147, 62182367, 198245799, 194443386, 525949036, 525859394, 525815170, 526221760, 529222653, 383498511, 205354535, 537438842, 194448635, 224585679, 378991186, 197364680, 378957273, 378986586, 538364486, 550903268, 549482342, 525830542, 452122325, 528821535, 549726428, 488656070, 378452793, 161505589, 207859107, 525841256, 482906455, 378447244, 194737768, 378961792, 378701767, 3865…
312	197248635, 379701108, 62180500, 198243470, 194444912, 525947018, 525858000, 525817819, 526220499, 529219980, 383496602, 205352374, 537437053, 194450514, 224583573, 378989269, 197362084, 378955486, 378984489, 538362546, 550901322, 549479651, 525829966, 452119878, 528819736, 549724548, 488653489, 378450532, 161502955, 207856556, 525837956, 482903744, 378445314, 194735541, 378959109, 378699795, 3865…
321	197247581, 379701103, 62180495, 198245186, 194446749, 525947023, 525857995, 525817814, 526220494, 529219976, 383496597, 205352378, 537437047, 194449073, 224583578, 378989264, 197362088, 378955480, 378984484, 538362540, 550901317, 549479646, 525829971, 452119883, 528819731, 549724543, 488653494, 378450527, 161502966, 207856561, 525837961, 482903739, 378445309, 194737081, 378959115, 378699790, 3865…
324	197250134, 379701008, 62180396, 198244712, 194444720, 525947084, 525857881, 525817718, 526220433, 529219891, 383496520, 205352503, 537436916, 194450594, 224583677, 378989173, 197362175, 378955339, 378984393, 538362426, 550901187, 549479584, 559997179, 452119978, 528819630, 549724452, 488653580, 378450414, 161503044, 207856662, 525838022, 482903643, 378445238, 194734014, 378959203, 378699708, 3865…
326	197250442, 379699814, 62179198, 198243224, 194446405, 525949615, 525859714, 525816530, 526222021, 529222388, 383495397, 205351886, 537437590, 194449735, 224582430, 378987996, 197363189, 378956023, 378983200, 538361140, 550900030, 549481780, 525830292, 452121171, 528818315, 549723300, 488654769, 378448944, 161504232, 207856063, 525841006, 482904817, 378444091, 194736615, 378960443, 378698550, 3865…
328	197248417, 379700943, 62180336, 198243566, 194446013, 525947139, 525857826, 525817658, 526220378, 529219844, 383496463, 205352560, 537436854, 194451824, 224583738, 378989112, 197362232, 378955277, 378984333, 538362363, 550901128, 549479529, 525826491, 452120038, 528819566, 549724393, 488653639, 378450342, 161503116, 207856721, 525838077, 482903584, 378445179, 194737901, 378959269, 378699648, 3865…
333	197250608, 379702467, 62181722, 198245722, 194442478, 525946078, 525858952, 525814491, 526221561, 529221018, 383497864, 205354120, 537438394, 194450721, 224585008, 378990524, 197364074, 378956827, 378985803, 538363806, 550902565, 549480584, 525828993, 452122974, 528821047, 549725767, 488655589, 378452020, 161506231, 207858463, 525836946, 482905775, 378446556, 194734602, 378961304, 378701110, 3865…
336	197247614, 379702438, 62181691, 198242500, 194445795, 525946103, 525858925, 525814463, 526221536, 529220994, 383497836, 205354093, 537438362, 194449190, 224584977, 378990496, 197364047, 378956795, 378985773, 538363777, 550902537, 549480559, 525829018, 452123002, 528821017, 549725740, 488655562, 410023215, 448236299, 207858436, 525836971, 482905745, 378446528, 194736474, 378961276, 378701083, 3865…
337	197250435, 379701777, 62181110, 198242283, 194445103, 525946521, 525858505, 525818443, 526221058, 529219020, 383497234, 205353645, 537435681, 194451134, 224582914, 378989926, 197361511, 378954115, 378985107, 538363162, 550901970, 549480148, 525829451, 452123626, 528820368, 549725193, 488652867, 378451292, 161502299, 207857954, 525837396, 482904357, 378445963, 194734210, 378958455, 378700447, 3865…
338	197250485, 379701007, 62180395, 198242292, 194445120, 525947085, 525857880, 525817717, 526220432, 529219890, 383496519, 205352504, 537436915, 194448351, 224583678, 378989172, 197362176, 378955338, 378984392, 538362425, 550901186, 549479583, 525830034, 452119979, 528819629, 549724451, 488653581, 378450413, 161503045, 207856663, 525838023, 482903642, 378445237, 194735815, 378959204, 378699707, 3865…
339	197251670, 379702982, 62182214, 198244597, 194442879, 525945661, 525859366, 525814993, 526218388, 529221483, 383498356, 205354677, 537438993, 194451054, 224585521, 378991023, 197364538, 378957424, 378986318, 538364331, 550903064, 549481001, 525828575, 452122485, 528816875, 549726274, 488656237, 378452602, 161505744, 207858958, 525840195, 482906285, 378447090, 194736857, 378961965, 378701609, 3865…
340	197250835, 379701161, 62180556, 198244152, 194444159, 525946972, 525858046, 525817871, 526220544, 529220024, 383496654, 205352325, 537437112, 194449212, 224583520, 378989323, 197362032, 378955544, 378984543, 538362599, 550901375, 549479696, 525829920, 452119825, 528819793, 549724599, 488653439, 378450592, 161502897, 207856506, 525837910, 482903798, 378445368, 194736717, 378959054, 378699847, 3865…
341	197249484, 379702141, 62181390, 198246014, 194443393, 525946348, 525858676, 525818678, 526221307, 529220771, 383497562, 205353831, 537438074, 194449888, 224584666, 378990213, 197363768, 378956509, 378985477, 538363451, 550902252, 549480322, 525829257, 452123285, 528820692, 549725460, 488655258, 378451637, 161502068, 207858150, 525837201, 482905450, 378446245, 194737958, 378960948, 378700799, 3865…
342	197249032, 379699449, 62178798, 198244535, 194445739, 525948315, 525856642, 525816101, 526219176, 529218959, 383495051, 205351565, 537435603, 194449417, 224582076, 378987633, 197361436, 378954037, 378982770, 538360808, 550899649, 549478336, 525827730, 452121465, 528817938, 549722952, 488652790, 378448541, 161504653, 207855746, 525839311, 482902779, 378443681, 194736191, 378958375, 378698207, 3865…
343	197251031, 379700350, 62179696, 198244335, 194446556, 525947618, 525857343, 525817066, 526219902, 529219454, 383495902, 205353083, 537436289, 194450313, 224584317, 378988523, 197362757, 378954719, 378983738, 538361683, 550900555, 549479052, 525826973, 452120659, 528818961, 549723818, 488654255, 378449575, 161503733, 207857313, 525838552, 482902990, 378444611, 194734396, 378959907, 378699072, 3865…
344	197249409, 379700594, 62180012, 198243734, 194442971, 525949478, 525859875, 525817309, 526222170, 529222170, 383496128, 205352863, 537436531, 194451950, 224584068, 378988761, 197362532, 378954959, 378983978, 538362003, 550900787, 549481920, 525830141, 452120407, 528819203, 549724057, 488653811, 378449932, 161503485, 207857073, 525840839, 482903230, 378444848, 194734680, 378959450, 378699308, 3865…
345	197248767, 379703224, 62182443, 198242971, 194446122, 525948969, 525855920, 525815247, 526218189, 529221196, 383498583, 205354466, 537438623, 194449339, 224585790, 378991263, 197364759, 378957057, 378986665, 538364559, 550903344, 549481197, 525828378, 452122245, 528821461, 549726507, 488655778, 378452880, 161505517, 207859175, 525839997, 482906533, 378447319, 194736563, 378961499, 378701841, 3865…
347	197248868, 379699980, 62179340, 198242762, 194445433, 525947919, 525857061, 525816695, 526219596, 529220250, 383495555, 205352031, 537437433, 194448827, 224582585, 378988156, 197363047, 378955866, 378983366, 538361294, 550900190, 549478749, 525827272, 452121023, 528818485, 549723459, 488654620, 378449131, 161504081, 207856210, 525838848, 482904650, 378444251, 194734747, 378960281, 378698710, 3865…
352	197249815, 379702124, 62181373, 198244869, 194446696, 525946364, 525858660, 525818662, 526221291, 529220755, 383497546, 205353815, 537438057, 194451609, 224584649, 378990196, 197363751, 378956492, 378985460, 538363434, 550902235, 549480306, 525829272, 452123302, 528820675, 549725444, 488655241, 378451620, 161502085, 207858134, 525837217, 482905433, 378446228, 194737310, 378960931, 378700783, 3865…
353	197248786, 379699815, 62179199, 198242911, 194444090, 525949614, 525859715, 525816531, 526222022, 529222387, 383495398, 205351887, 537437589, 194449499, 224582431, 378987997, 197363188, 378956022, 378983201, 538361141, 550900031, 549481781, 525830291, 452121170, 528818316, 549723301, 488654768, 378448945, 161504231, 207856064, 525841005, 482904816, 378444092, 194737247, 378960442, 378698551, 3865…
354	197251378, 379700349, 62179695, 198245943, 194446055, 525947619, 525857342, 525817065, 526219901, 529219453, 383495901, 205353084, 537436288, 194449678, 224584318, 378988522, 197362758, 378954718, 378983737, 538361682, 550900554, 549479051, 525826974, 452120660, 528818960, 549723817, 488654256, 378449574, 161503734, 207857314, 525838553, 482902989, 378444610, 194736339, 378959908, 378699071, 3865…
355	197250905, 379701129, 62180524, 198243442, 194445102, 525947001, 525858017, 525817841, 526220515, 529219997, 383496623, 205352355, 537437081, 194448751, 224583549, 378989292, 197362061, 378955513, 378984512, 538362569, 550901344, 549479667, 525829949, 452119855, 528819761, 549724568, 488653468, 378450558, 161502928, 207856536, 525837939, 482903767, 378445337, 194735895, 378959085, 378699816, 3865…
361	197247444, 379700154, 62179515, 198244722, 194445731, 525947772, 525857211, 525816869, 526219748, 529220115, 383495727, 205352195, 537437256, 194449889, 224582798, 378988332, 197362886, 378955689, 378983546, 538361479, 550900362, 549478899, 525827125, 452120849, 528818715, 549723631, 488654461, 378449348, 161503885, 207856379, 525838696, 482904472, 378444425, 194736600, 378960112, 378698883, 3865…
364	197247593, 379701159, 62180554, 198244709, 194444637, 525946974, 525858044, 525817869, 526220542, 529220022, 383496652, 205352327, 537437110, 194448965, 224583522, 378989321, 197362034, 378955542, 378984541, 538362597, 550901373, 549479694, 525829922, 452119827, 528819791, 549724597, 488653441, 378450590, 161502899, 207856508, 525837912, 482903796, 378445366, 194737682, 378959056, 378699845, 3865…
365	197248648, 379703584, 62182791, 198245850, 194445371, 525948711, 525856240, 525815630, 526218766, 529221809, 383498915, 205355104, 537439462, 194451152, 224586186, 378991609, 197365063, 378957893, 378987014, 538364924, 550903682, 549481472, 525828115, 452121921, 528817446, 549726856, 488656828, 378453296, 161505154, 207859491, 525839721, 482906880, 378447658, 194735068, 378962578, 378702185, 3865…
366	197251317, 379703751, 62182935, 198244578, 194442279, 525948582, 525856370, 525815772, 526218900, 529221915, 383499069, 205355237, 537439617, 194451334, 224586336, 378991772, 197365218, 378958045, 378987178, 538365089, 550903842, 549481599, 525828002, 452121774, 528817601, 549727017, 488656996, 378453484, 161504935, 207859637, 525839586, 482907043, 378447817, 194735758, 378962738, 378702344, 3865…
367	197250375, 379702762, 62182004, 198243980, 194444248, 525945833, 525859191, 525814773, 526218562, 529221634, 383498144, 205354874, 537439216, 194451706, 224585296, 378990807, 197364347, 378957650, 378986097, 538364098, 550902846, 549480828, 525828755, 452122686, 528817101, 549726056, 488656443, 378452343, 161505932, 207858742, 525840369, 482906069, 378446878, 194736616, 378962184, 378701396, 3865…
368	197247611, 379700643, 62180063, 198242934, 194442705, 525947384, 525857577, 525817360, 526220134, 529219666, 383496176, 205352815, 537436583, 194447759, 224584018, 378988810, 197362484, 378955010, 378984029, 538362055, 550900837, 549479284, 525826739, 452120351, 528819257, 549724106, 488653863, 378449989, 161503429, 207857024, 525838322, 482903282, 378444897, 194735380, 378959501, 378699357, 3865…
369	197250015, 379702587, 62181834, 198242333, 194444547, 525945981, 525859044, 525814602, 526221656, 529221103, 383497980, 205354227, 537438506, 194449991, 224585123, 378990637, 197364185, 378956940, 378985924, 538363925, 550902681, 549480682, 525828902, 452122857, 528821161, 549725886, 488655700, 378452146, 161506111, 207858574, 525836848, 482905895, 378446712, 194735750, 378961419, 378701226, 3865…
370	197251016, 379701151, 62180546, 198245604, 194445015, 525946982, 525858036, 525817861, 526220534, 529220016, 383496644, 205352335, 537437102, 194449613, 224583530, 378989313, 197362042, 378955534, 378984533, 538362589, 550901365, 549479686, 525829930, 452119835, 528819783, 549724589, 488653449, 378450582, 161502907, 207856516, 525837920, 482903788, 378445358, 194738159, 378959064, 378699837, 3865…
371	197251056, 379699880, 62179260, 198246196, 194446621, 525947991, 525856987, 525816596, 526219518, 529220314, 383495460, 205351948, 537437523, 194447964, 224582497, 378988059, 197363132, 378955954, 378983266, 538361207, 550900095, 549478676, 525827351, 452121113, 528818382, 549723363, 488654707, 378449018, 161504174, 207856127, 525838926, 482904751, 378444155, 194736137, 378960377, 378698614, 3865…
372	197247729, 379699756, 62179144, 198246044, 194443705, 525948093, 525856884, 525816469, 526219418, 529220398, 383495341, 205351836, 537437644, 194449150, 224582372, 378987937, 197363234, 378956078, 378983140, 538361087, 550899973, 549478579, 525827452, 452121222, 528818255, 549723245, 488654821, 378448879, 161504309, 207856013, 525839026, 482904878, 378444035, 194738196, 378960496, 378698495, 3865…
374	197250857, 379701357, 62180703, 198242249, 194446630, 525946857, 525858171, 525818022, 526220715, 529219315, 383496840, 205353273, 537436079, 194451571, 224583379, 378989518, 197361899, 378954510, 378984695, 538362754, 550901570, 549479812, 525829795, 452119671, 528819953, 549724797, 488653279, 378450811, 161502712, 207857567, 525837738, 482903948, 378445567, 194737843, 378958890, 378700044, 3865…
375	197249240, 379699946, 62179309, 198245175, 194443626, 525947946, 525857032, 525816660, 526219568, 529220275, 383495522, 205351999, 537437467, 194451818, 224582550, 378988125, 197363070, 378955900, 378983333, 538361261, 550900160, 549478721, 559997069, 452121049, 528818448, 549723427, 488654645, 378449095, 161504115, 207856179, 525838876, 482904686, 378444219, 194735281, 378960308, 378698678, 3865…
376	197247708, 379703545, 62182751, 198244090, 194444137, 525948736, 525856216, 525815591, 526218741, 529221786, 383498881, 205355072, 537439426, 194448330, 224586067, 378991571, 197365028, 378957857, 378986975, 538364886, 550903647, 549481448, 525828138, 452121961, 528817337, 549726817, 488656646, 378453251, 161505206, 207859457, 525839746, 482906840, 378447622, 194737202, 378962395, 378702146, 3865…
377	197251137, 379701135, 62180530, 198242943, 194445382, 525946995, 525858023, 525817847, 526220521, 529220003, 383496629, 205352349, 537437087, 194450090, 224583543, 378989298, 197362055, 378955519, 378984518, 538362575, 550901350, 549479673, 525829943, 452119849, 528819767, 549724574, 488653462, 378450564, 161502922, 207856530, 525837933, 482903773, 378445343, 194736051, 378959079, 378699822, 3865…
378	197248904, 379703840, 62183013, 198245517, 194443347, 525948524, 525856435, 525815857, 526218966, 529221969, 383499149, 205355309, 537439699, 194450106, 224586414, 378991857, 197365289, 378958128, 378987262, 538365178, 550903925, 549481664, 525827937, 452121701, 528817690, 549727102, 488657067, 378453583, 161504867, 207859719, 525839520, 482907129, 378447898, 194734189, 378962819, 378702427, 3865…
381	197248262, 379700933, 62180326, 198241774, 194446276, 525947149, 525857816, 525817648, 526220368, 529219836, 383496453, 205352570, 537436845, 194449911, 224583748, 378989102, 197362241, 378955269, 378984323, 538362352, 550901117, 549479519, 525826501, 452120048, 528819556, 549724384, 488654186, 378450330, 161503127, 207856731, 525838087, 482903574, 378445169, 194735178, 378959837, 378699638, 3865…
382	197248047, 379700351, 62179697, 198244937, 194444848, 525947617, 525857344, 525817067, 526219903, 529219455, 383495903, 205353082, 537436290, 194451511, 224584316, 378988524, 197362756, 378954720, 378983739, 538361684, 550900556, 549479053, 525826972, 452120658, 528818962, 549723819, 488654254, 378449576, 161503732, 207857312, 525838551, 482902991, 378444612, 194734750, 378959906, 378699073, 3865…
383	197249054, 379700347, 62179693, 198243981, 194446242, 525947621, 525857340, 525817063, 526219899, 529219451, 383495899, 205353086, 537436286, 194450049, 224584320, 378988520, 197362760, 378954716, 378983735, 538361680, 550900552, 549479049, 525826976, 452120662, 528818958, 549723815, 488654258, 378449572, 161503736, 207857316, 525838555, 482902987, 378444608, 194734983, 378959910, 378699069, 3865…
384	197250700, 379702977, 62182209, 198246101, 194444773, 525949065, 525860398, 525814988, 526221794, 529222678, 383498351, 205354682, 537438998, 194448518, 224585516, 378991018, 197364533, 378957429, 378986313, 538364326, 550903059, 549482315, 525830574, 452122490, 528816880, 549726269, 488656242, 378452597, 161505749, 207858953, 525841289, 482906280, 378447085, 194735458, 378961970, 378701604, 3865…
385	197250942, 379703305, 62182520, 198245082, 194442670, 525948903, 525855986, 525815323, 526218122, 529221309, 383498660, 205354363, 537438768, 194451391, 224585872, 378991341, 197364834, 378957201, 378986746, 538364646, 550903420, 549481264, 525828316, 452122164, 528821379, 549726586, 488655999, 378452975, 161505430, 207859247, 525839930, 482906610, 378447397, 194736327, 378961721, 378701918, 3865…
386	197251808, 379701501, 62180843, 198244297, 194446271, 525946755, 525858273, 525818159, 526220824, 529219225, 383496971, 205353387, 537435949, 194451449, 224583245, 378989656, 197361766, 378954380, 378984832, 538362883, 550901706, 549479914, 525829688, 452123898, 528820088, 549724926, 488653142, 378450978, 161502575, 207857689, 525837630, 482904083, 378445699, 194733999, 378958741, 378700180, 3865…
387	197250808, 379699615, 62179008, 198244456, 194445785, 525948212, 525856764, 525816330, 526219299, 529220506, 383495206, 205351709, 537437787, 194450960, 224582234, 378987798, 197363369, 378956219, 378983002, 538360949, 550899851, 549478460, 525827570, 452121338, 528818110, 549723111, 488654961, 378448727, 161504418, 207855879, 525839145, 482905016, 378443901, 194736716, 378960640, 378698361, 3865…
390	197250754, 379703534, 62182741, 198245395, 194446648, 525948741, 525856211, 525815581, 526218736, 529221782, 383498870, 205355063, 537439416, 194451690, 224586057, 378991560, 197365017, 378957848, 378986968, 538364875, 550903636, 549481443, 525828143, 452121971, 528817326, 549726806, 488656635, 378453239, 161505227, 207859446, 525839751, 482906830, 378447611, 194734993, 378962384, 378702135, 3865…
395	197248644, 379699914, 62179292, 198244488, 194442317, 525947962, 525857016, 525816630, 526219547, 529220288, 383495493, 205351980, 537437487, 194447594, 224582530, 378988092, 197363101, 378955918, 378983300, 538361241, 550900128, 549478705, 525827322, 452121079, 528818417, 549723396, 488654672, 378449062, 161504141, 207856160, 525838897, 482904717, 378444188, 194734914, 378960339, 378698647, 3865…
396	197250056, 379700932, 62180325, 198246249, 194446028, 525947150, 525857815, 525817647, 526220367, 529219835, 383496452, 205352571, 537436844, 194449443, 224583749, 378989101, 197362242, 378955268, 378984322, 538362351, 550901116, 549479518, 525826502, 452120049, 528819555, 549724383, 488654185, 378450329, 161503128, 207856732, 525838088, 482903573, 378445168, 194735717, 378959836, 378699637, 3865…
397	197247679, 379699881, 62179261, 198245682, 194444936, 525947990, 525856988, 525816597, 526219519, 529220313, 383495461, 205351949, 537437522, 194450507, 224582498, 378988060, 197363131, 378955953, 378983267, 538361208, 550900096, 549478677, 525827350, 452121112, 528818383, 549723364, 488654706, 378449019, 161504173, 207856128, 525838925, 482904750, 378444156, 194738377, 378960376, 378698615, 3865…
398	197251572, 379700402, 62179752, 198244282, 194444063, 525947575, 525857387, 525817119, 526219946, 529219494, 383495953, 205353035, 537436343, 194448565, 224584261, 378988575, 197362706, 378954772, 378983791, 538361801, 550900607, 549479096, 559997111, 452120600, 528819013, 549723872, 488654204, 378449632, 161503675, 207857262, 525838508, 482903043, 378444664, 194736162, 378959855, 378699124, 3865…
400	197248290, 379702143, 62181392, 198245023, 194445004, 525946346, 525858678, 525818680, 526221309, 529220773, 383497564, 205353833, 537438076, 194448886, 224584668, 378990215, 197363770, 378956511, 378985479, 538363453, 550902254, 549480324, 525829255, 452123283, 528820694, 549725462, 488655260, 378451639, 161502066, 207858152, 525837199, 482905452, 378446247, 194737581, 378960950, 378700801, 3865…
401	197251473, 379700344, 62179690, 198242724, 194445224, 525947624, 525857337, 525817060, 526219896, 529219448, 383495896, 205353089, 537436283, 194447951, 224584323, 378988517, 197362763, 378954713, 378983732, 538361677, 550900549, 549479046, 525826979, 452120665, 528818955, 549723812, 488654261, 378449568, 448236244, 207857319, 525838558, 482902984, 378444605, 194737046, 378959913, 378699066, 3865…
404	197247639, 379703049, 62182280, 198243718, 194445001, 525945605, 525855776, 525815075, 526218331, 529221434, 383498419, 205354622, 537438931, 194450800, 224585585, 378991091, 197364598, 378957361, 378986489, 538364397, 550903133, 549481057, 525828518, 452122417, 528816802, 549726339, 488656167, 378452688, 448236286, 207859015, 525840138, 482906355, 378447155, 194738248, 378961892, 378701673, 3865…
407	197248361, 379700592, 62180010, 198242436, 194445968, 525947426, 525857535, 525817307, 526220092, 529219628, 383496127, 205352865, 537436529, 194448961, 224584070, 378988759, 197362534, 378954957, 378983976, 538362001, 550900785, 549479243, 525826781, 452120409, 528819202, 549724055, 488653809, 378449930, 161503487, 207857075, 525838363, 482903228, 378444846, 194736899, 378959449, 378699306, 3865…
409	197248202, 379701100, 162139574, 198242295, 194443458, 525947026, 525857992, 525817811, 526220491, 529219973, 383496594, 205352381, 537437044, 194449452, 224583581, 378989261, 197362091, 378955477, 378984481, 538362537, 550901314, 549479643, 525829974, 452119886, 528819728, 549724540, 488653497, 378450524, 161502969, 207856564, 525837964, 482903736, 378445306, 194737784, 378959118, 378699787, 386…
410	197248947, 379700564, 62179982, 198243723, 194445553, 525947445, 525857516, 525817279, 526220073, 529219609, 383496102, 205352893, 537436503, 194448851, 224584098, 378988731, 197362562, 378954931, 378983948, 538361973, 550900759, 549479224, 525826800, 452120437, 528819176, 549724027, 488653782, 378449901, 161503514, 207857103, 525838382, 482903200, 378444818, 194737568, 378959423, 378699278, 3865…
411	197250566, 379700559, 62179978, 198241824, 194446476, 525949489, 525859864, 525817275, 526222159, 529222159, 383496098, 205352897, 537436499, 194450616, 224584102, 378988727, 197362566, 378954926, 378983944, 538361968, 550900755, 549481909, 525830152, 452120441, 528819172, 549724023, 488653778, 378449896, 161503519, 207857107, 525840850, 482903196, 378444814, 194736865, 378959419, 378699274, 3865…
412	197247776, 379703278, 62182495, 198244891, 194445936, 525948925, 525855964, 525815296, 526218144, 529221330, 383498634, 205354384, 537438795, 194448566, 224585845, 378991317, 197364810, 378957226, 378986720, 538364616, 550903396, 549481242, 525828338, 452122191, 528821410, 549726560, 488656022, 378452943, 161505473, 207859226, 525839952, 482906585, 378447372, 194735225, 378961745, 378701893, 3865…
414	197250587, 379702726, 62181970, 198245710, 194446186, 525945862, 525859162, 525814738, 526218591, 529221661, 383498110, 205354908, 537439253, 194448344, 224585260, 378990771, 197364314, 378957686, 378986061, 538364063, 550902811, 549480799, 525828784, 452122721, 528817138, 549726021, 488656480, 378452299, 161505968, 207858707, 525840398, 482906033, 378446842, 194735165, 378962222, 378701360, 3865…
416	197250347, 379701162, 62180557, 198245306, 194443326, 525946971, 525858047, 525817872, 526220545, 529220025, 383496655, 205352324, 537437113, 194451935, 224583519, 378989324, 197362031, 378955545, 378984544, 538362600, 550901376, 549479697, 525829919, 452119824, 528819794, 549724600, 488653438, 378450593, 161502896, 207856505, 525837909, 482903799, 378445369, 194735620, 378959053, 378699848, 3865…
423	197251653, 379701109, 62180501, 198243477, 194443758, 525947017, 525858001, 525817820, 526220500, 529219981, 383496603, 205352373, 537437054, 194451472, 224583572, 378989270, 197362083, 378955487, 378984490, 538362547, 550901323, 549479652, 559997191, 452119877, 528819737, 549724549, 488653488, 378450534, 161502954, 207856555, 525837955, 482903745, 378445315, 194737288, 378959108, 378699796, 3865…
425	197249283, 379702577, 62181824, 198243715, 194444701, 525949131, 525860334, 525814592, 526222509, 529222601, 383497970, 205354217, 537438496, 194450525, 224585113, 378990627, 197364175, 378956930, 378985914, 538363915, 550902671, 549482248, 525830658, 452122867, 528821151, 549725876, 488655690, 378452136, 161506121, 207858564, 525840465, 482905885, 378446702, 194735665, 378961409, 378701216, 3865…
430	197247998, 379700416, 62179826, 198241920, 194444089, 525947565, 525857397, 525817134, 526219956, 529219504, 383495964, 205353023, 537436357, 194449045, 224584245, 378988590, 449784939, 378954787, 378983805, 538361818, 550900620, 549479106, 525826919, 452120581, 528819030, 549723886, 488653651, 378449720, 161503653, 207857249, 525838498, 482903057, 378444678, 194733957, 378959287, 378699138, 3865…
432	197247526, 379699838, 62179219, 198243869, 194442215, 525948025, 525856953, 525816553, 526219484, 529220344, 383495420, 205351908, 537437566, 194450221, 224582453, 378988018, 449784956, 378955999, 378983223, 538361164, 550900053, 549478642, 525827385, 452121148, 528818339, 549723323, 488654744, 378448970, 161504208, 207856086, 525838960, 482904794, 378444114, 194735423, 378960416, 378698573, 3865…
434	197247482, 379703223, 62182442, 198243843, 194442473, 525948970, 525855919, 525815246, 526218190, 529221197, 383498582, 205354467, 537438624, 194448272, 224585789, 378991262, 197364758, 378957058, 378986664, 538364558, 550903343, 549481196, 525828379, 452122246, 528821462, 549726506, 488655779, 378452879, 161505518, 207859174, 525839998, 482906532, 378447318, 194737482, 378961500, 378701840, 3865…
439	197250047, 379702552, 162139538, 198245348, 194446778, 525949136, 525860329, 525814568, 526222502, 529222597, 383497946, 205354194, 537438470, 194448171, 224585088, 378990602, 197364152, 378956904, 378985888, 538363891, 550902648, 549482243, 525830663, 452122890, 528821127, 549725852, 488655666, 410023216, 161506144, 207858541, 525840471, 482905859, 378446678, 194734665, 378961383, 378701192, 386…
447	197248954, 379701664, 62181001, 198244114, 194444099, 525946616, 525858411, 525818330, 526220964, 529219098, 383497127, 205353540, 537435790, 194450251, 224583033, 378989814, 197361614, 378954222, 378984993, 538363050, 550901860, 549480054, 525829544, 452123741, 528820252, 549725083, 488652978, 378451160, 161502420, 207857846, 525837490, 482904246, 378445854, 194736672, 378958569, 378700337, 3865…
449	197249150, 379701105, 62180497, 198244984, 194445162, 525947021, 525857997, 525817816, 526220496, 529219978, 383496599, 205352377, 537437050, 194449846, 224583576, 378989266, 197362087, 378955483, 378984486, 538362543, 550901319, 549479648, 525829969, 452119881, 528819733, 549724545, 488653492, 378450529, 161502958, 207856559, 525837959, 482903741, 378445311, 194734423, 378959112, 378699792, 3865…
452	197248355, 379702583, 62181830, 198244865, 194443058, 525945984, 525859041, 525814598, 526221653, 529221100, 383497976, 205354223, 537438502, 194449560, 224585119, 378990633, 197364181, 378956936, 378985920, 538363921, 550902677, 549480679, 525828905, 452122861, 528821157, 549725882, 488655696, 378452142, 161506115, 207858570, 525836851, 482905891, 378446708, 194735866, 378961415, 378701222, 3865…
459	197250095, 379702962, 62182194, 198242307, 194445017, 525949067, 525860396, 525814973, 526221796, 529222680, 383498336, 205354696, 537439013, 194451433, 224585501, 378991003, 197364518, 378957444, 378986298, 538364311, 550903043, 549482313, 525830576, 452122505, 528816895, 549726253, 488656257, 378452581, 161505764, 207858938, 525841291, 482906265, 378447070, 194735826, 378961985, 378701589, 3865…
460	197248476, 379703623, 62182829, 198242612, 194446193, 525948677, 525856274, 525815670, 526218800, 529221842, 383498954, 205355140, 537439500, 194450378, 224586224, 378991649, 197365099, 378957929, 378987054, 538364965, 550903721, 549481506, 525828081, 452121883, 528817486, 549726895, 488656868, 378453338, 161505115, 207859530, 525839687, 482906920, 378447696, 194736274, 378962617, 378702223, 3865…
465	197251639, 379701576, 62180915, 198245350, 194443648, 525946693, 525858336, 525818231, 526220887, 529219168, 383497045, 205353459, 537435878, 194448944, 224583168, 378989730, 197361693, 378954310, 378984906, 538362959, 550901778, 549479977, 525829626, 452123831, 528820163, 549725000, 488653069, 378451065, 161502511, 207857762, 525837567, 482904159, 378445771, 194736612, 378958666, 378700254, 3865…
467	197250430, 379703409, 62182623, 198245387, 194445791, 525948816, 525856067, 525815461, 526218035, 529221165, 383498759, 205354426, 537438582, 194448454, 224585712, 378991444, 197364925, 378957015, 378986849, 538364749, 550903520, 549481351, 525828235, 452122068, 528821236, 549726689, 488655902, 378453094, 161505340, 207859350, 525839843, 482906714, 378447497, 194735704, 378961625, 378702019, 3865…
471	197248246, 379701153, 62180548, 198244367, 194445973, 525946980, 525858038, 525817863, 526220536, 529220018, 383496646, 205352333, 537437104, 194447655, 224583528, 378989315, 197362040, 378955536, 378984535, 538362591, 550901367, 549479688, 525829928, 452119833, 528819785, 549724591, 488653447, 378450584, 161502905, 207856514, 525837918, 482903790, 378445360, 194734940, 378959062, 378699839, 3865…
476	197249203, 379702040, 62181289, 198243114, 194446102, 525946430, 525858594, 525818580, 526221225, 529220695, 383497467, 205353739, 537437978, 194450088, 224584568, 378990116, 197363673, 378956413, 378985380, 538363345, 550902157, 549480240, 525829339, 452123385, 528820588, 549725365, 488655165, 378451517, 161502165, 207858055, 525837283, 482905352, 378446149, 194737457, 378960847, 378700703, 3865…
477	197248847, 379703383, 62182601, 198242551, 194444349, 525948837, 525856046, 525815437, 526218056, 529221186, 383498734, 205354450, 537438606, 194449614, 224585689, 378991418, 197364901, 378957041, 378986823, 538364725, 550903495, 549481330, 525828256, 452122091, 528821260, 549726664, 488655926, 378453066, 161505372, 207859325, 525839864, 482906687, 378447472, 194735761, 378961649, 378701994, 3865…
478	197250431, 379700342, 62179688, 198245314, 194444271, 525947626, 525857335, 525817058, 526219894, 529219446, 383495894, 205353091, 537436281, 194451895, 224584325, 378988515, 197362765, 378954711, 378983730, 538361675, 550900547, 549479044, 525826981, 452120667, 528818953, 549723810, 488654263, 378449566, 161503741, 207857321, 525838560, 482902982, 378444603, 194738338, 378959915, 378699064, 3865…
479	197250045, 379700345, 62179691, 198242083, 194445886, 525947623, 525857338, 525817061, 526219897, 529219449, 383495897, 205353088, 537436284, 194449295, 224584322, 378988518, 197362762, 378954714, 378983733, 538361678, 550900550, 549479047, 525826978, 452120664, 528818956, 549723813, 488654260, 378449570, 161503738, 207857318, 525838557, 482902985, 378444606, 194737837, 378959912, 378699067, 3865…
481	197249930, 379701141, 62180535, 198244060, 194443107, 525946991, 525858027, 525817851, 526220525, 529220007, 383496635, 205352345, 537437091, 194450938, 224583539, 378989303, 197362052, 378955523, 378984523, 538362578, 550901355, 549479677, 525829939, 452119845, 528819772, 549724579, 488653459, 378450571, 161502917, 207856526, 525837929, 482903778, 378445348, 194734080, 378959075, 378699827, 3865…
482	197251683, 379699465, 62178813, 198245530, 194444394, 525949699, 525859640, 525816117, 526221959, 529221998, 383495068, 205351581, 537435619, 194449714, 224582091, 378987649, 197361452, 378954053, 378982787, 538360823, 550899665, 549481706, 525830376, 452121449, 528817954, 549722968, 488652807, 378448556, 161504636, 207855762, 525841094, 482902794, 378443697, 449306279, 378958392, 378698223, 3865…
483	197248270, 379699943, 62179307, 198243969, 194444043, 525949593, 525859737, 525816657, 526222051, 529222365, 383495519, 205351996, 537437470, 194451536, 224582547, 378988122, 197363073, 378955903, 378983330, 538361258, 550900157, 549481802, 525830262, 452121052, 528818445, 549723424, 488654648, 378449092, 161504118, 207856176, 525840976, 482904689, 378444216, 194737993, 378960311, 378698675, 3865…
484	197250491, 379700346, 62179692, 198244048, 194446237, 525947622, 525857339, 525817062, 526219898, 529219450, 383495898, 205353087, 537436285, 194448226, 224584321, 378988519, 197362761, 378954715, 378983734, 538361679, 550900551, 549479048, 525826977, 452120663, 528818957, 549723814, 488654259, 378449571, 161503737, 207857317, 525838556, 482902986, 378444607, 194737972, 378959911, 378699068, 3865…
485	197247848, 379703583, 62182790, 198244839, 194445038, 525948712, 525856239, 525815629, 526218765, 529221808, 383498914, 205355103, 537439461, 194448129, 224586185, 378991608, 197365062, 378957892, 378987013, 538364923, 550903681, 549481471, 525828116, 452121922, 528817445, 549726855, 488656827, 378453295, 161505155, 207859490, 525839722, 482906879, 378447657, 194735742, 378962577, 378702184, 3865…
486	197251046, 379701101, 62180493, 198242782, 194443971, 525947025, 525857993, 525817812, 526220492, 529219974, 383496595, 205352380, 537437045, 194450206, 224583580, 378989262, 197362090, 378955478, 378984482, 538362538, 550901315, 549479644, 525829973, 452119885, 528819729, 549724541, 488653496, 378450525, 161502968, 207856563, 525837963, 482903737, 378445307, 194738315, 378959117, 378699788, 3865…
487	197247762, 379701158, 62180553, 198243273, 194445467, 525946975, 525858043, 525817868, 526220541, 529220021, 383496651, 205352328, 537437109, 194450292, 224583523, 378989320, 197362035, 378955541, 378984540, 538362596, 550901372, 549479693, 559997195, 452119828, 528819790, 549724596, 488653442, 378450589, 161502900, 207856509, 525837913, 482903795, 378445365, 194736910, 378959057, 378699844, 3865…
490	197251444, 379701142, 62180536, 198244556, 194444051, 525946990, 525858028, 525817852, 526220526, 529220008, 383496636, 205352344, 537437092, 194450097, 224583538, 378989304, 197362051, 378955524, 378984524, 538362579, 550901356, 549479678, 525829938, 452119844, 528819773, 549724580, 488653458, 378450572, 161502916, 207856525, 525837928, 482903779, 378445349, 194734713, 378959074, 378699828, 3865…
491	197251454, 379702086, 62181337, 198245999, 194443729, 525946392, 525858631, 525818624, 526221263, 529220726, 383497509, 205353778, 537438018, 194450829, 224584612, 378990159, 197363714, 378956453, 378985423, 538363394, 550902199, 549480278, 525829301, 452123341, 528820635, 549725408, 488655205, 378451574, 161502121, 207858098, 525837245, 482905396, 378446191, 194734170, 378960891, 378700746, 3865…
492	197248161, 379703582, 62182789, 198244908, 194444376, 525948713, 525856238, 525815628, 526218764, 529221807, 383498913, 205355102, 537439460, 194450725, 224586184, 378991607, 197365061, 378957891, 378987012, 538364922, 550903680, 549481470, 525828117, 452121923, 528817444, 549726854, 488656826, 378453294, 161505156, 207859489, 525839723, 482906878, 378447656, 194734281, 378962576, 378702183, 3865…
494	197248140, 379701110, 62180502, 198243000, 194444259, 525949376, 525859993, 525817821, 526222277, 529222286, 383496604, 205352372, 537437055, 194450869, 224583571, 378989271, 197362082, 378955488, 378984491, 538362548, 550901324, 549482016, 559997192, 452119876, 528819738, 549724550, 488653487, 378450535, 161502953, 207856554, 525840731, 482903746, 378445316, 194737939, 378959107, 378699797, 3865…
496	197249987, 379700487, 62179905, 198245752, 194444735, 525947510, 525857450, 525817201, 526220009, 529219552, 383496028, 205352961, 537436433, 194449994, 224584171, 378988655, 197362623, 378954861, 378983872, 538361896, 550900683, 549479159, 525826866, 452120515, 528819102, 549723952, 488653720, 378449812, 161503585, 207857177, 525838445, 482903124, 378444744, 194737684, 378959360, 378699203, 3865…
497	197251647, 379701793, 62181126, 198242807, 194442820, 525946507, 525858519, 525818459, 526221072, 529219008, 383497249, 205353658, 537435666, 194450966, 224582898, 378989941, 197361497, 378954100, 378985122, 538363178, 550901985, 549480162, 525829437, 452123610, 528820384, 549725208, 488652853, 378451308, 161502284, 207857969, 525837382, 482904372, 378445978, 194737302, 378958440, 378700462, 3865…
498	197249113, 379703531, 62182738, 198243014, 194444767, 525948743, 525856209, 525815577, 526218734, 529221780, 383498867, 205355060, 537439413, 194448085, 224586054, 378991557, 197365014, 378957845, 378986964, 538364872, 550903633, 549481441, 525828145, 452121975, 528817323, 549726803, 488656631, 378453234, 161505231, 207859443, 525839753, 482906826, 378447608, 194735822, 378962381, 378702132, 3865…
499	197248713, 379700485, 62179903, 198241867, 194445760, 525947512, 525857448, 525817199, 526220007, 529219550, 383496026, 205352963, 537436431, 194451273, 224584173, 378988653, 197362625, 378954859, 378983870, 538361894, 550900681, 549479157, 525826868, 452120517, 528819100, 549723950, 488653718, 378449810, 161503587, 207857179, 525838447, 482903122, 378444742, 194738060, 378959358, 378699201, 3865…
500	197251743, 379699625, 62179018, 198244388, 194444866, 525948203, 525856773, 525816339, 526219308, 529220499, 383495215, 205351718, 537437777, 194448478, 224582243, 378987807, 197363360, 378956209, 378983011, 538360959, 550899861, 549478469, 525827561, 452121329, 528818120, 549723120, 488654951, 378448738, 161504408, 207855888, 525839136, 482905007, 378443910, 194736494, 378960629, 378698370, 3865…
503	197248298, 379701147, 62180542, 198243733, 194445746, 525946985, 525858033, 525817858, 526220531, 529220013, 383496641, 205352338, 537437098, 194450605, 224583533, 378989310, 197362045, 378955530, 378984530, 538362585, 550901362, 549479683, 525829933, 452119838, 528819779, 549724586, 488653452, 378450578, 161502910, 207856519, 525837923, 482903785, 378445355, 194736522, 378959068, 378699834, 3865…
505	197250205, 379699841, 62179222, 198244857, 194446422, 525948022, 525856956, 525816556, 526219487, 529220342, 383495423, 205351911, 537437563, 194450567, 224582456, 378988021, 197363164, 378955996, 378983226, 538361167, 550900056, 549478645, 525827382, 452121145, 528818342, 549723326, 488654741, 378448973, 161504205, 207856089, 525838957, 482904791, 378444117, 194737133, 378960413, 378698576, 3865…
507	197250827, 379700343, 62179689, 198244659, 194444668, 525947625, 525857336, 525817059, 526219895, 529219447, 383495895, 205353090, 537436282, 194449065, 224584324, 378988516, 197362764, 378954712, 378983731, 538361676, 550900548, 549479045, 525826980, 452120666, 528818954, 549723811, 488654262, 378449567, 161503740, 207857320, 525838559, 482902983, 378444604, 194734476, 378959914, 378699065, 3865…
512	197248875, 379700252, 62179605, 198245679, 194446649, 525947700, 525857268, 525816972, 526219820, 529220079, 383495813, 205352238, 537437210, 194448434, 224584410, 378988430, 197362844, 378955643, 378983647, 538361585, 550900464, 549478971, 525827054, 452120809, 528818812, 549723725, 488654351, 378449458, 161503841, 207856428, 525838634, 482902897, 378444521, 194734524, 378960007, 378698979, 3865…
514	197250208, 379701662, 62180999, 198242845, 194443649, 525946618, 525858409, 525818328, 526220962, 529219100, 383497125, 205353538, 537435792, 194449796, 224583035, 378989812, 197361616, 378954224, 378984991, 538363048, 550901858, 549480052, 525829546, 452123743, 528820250, 549725081, 488652980, 378451158, 161502422, 207857844, 525837492, 482904244, 378445852, 194737670, 378958571, 378700335, 3865…
515	197250059, 379701575, 62180914, 198244159, 194446664, 525946694, 525858335, 525818230, 526220886, 529219169, 383497044, 205353458, 537435879, 194449457, 224583169, 378989729, 197361694, 378954311, 378984905, 538362958, 550901777, 549479976, 525829627, 452123832, 528820162, 549724999, 488653070, 378451064, 161502513, 207857761, 525837568, 482904158, 378445770, 194734048, 378958667, 378700253, 3865…
516	197249323, 379702585, 62181832, 198244258, 194446143, 525945983, 525859042, 525814600, 526221654, 529221101, 383497978, 205354225, 537438504, 194449423, 224585121, 378990635, 197364183, 378956938, 378985922, 538363923, 550902679, 549480680, 525828904, 452122859, 528821159, 549725884, 488655698, 378452144, 161506113, 207858572, 525836850, 482905893, 378446710, 194736357, 378961417, 378701224, 3865…
517	197251669, 379701160, 62180555, 198244495, 194443974, 525946973, 525858045, 525817870, 526220543, 529220023, 383496653, 205352326, 537437111, 194449608, 224583521, 378989322, 197362033, 378955543, 378984542, 538362598, 550901374, 549479695, 525829921, 452119826, 528819792, 549724598, 488653440, 378450591, 161502898, 207856507, 525837911, 482903797, 378445367, 194735991, 378959055, 378699846, 3865…
519	197251207, 379700579, 62179997, 198245569, 194444859, 525947434, 525857527, 525817294, 526220084, 529219620, 383496115, 205352878, 537436516, 194447686, 224584083, 378988746, 197362547, 378954944, 378983963, 538361988, 550900773, 549479235, 525826789, 452120422, 528819189, 549724042, 488653797, 378449917, 161503499, 207857088, 525838371, 482903215, 378444833, 194734094, 378959436, 378699293, 3865…
521	197248839, 379702142, 62181391, 198245541, 194446370, 525946347, 525858677, 525818679, 526221308, 529220772, 383497563, 205353832, 537438075, 194450387, 224584667, 378990214, 197363769, 378956510, 378985478, 538363452, 550902253, 549480323, 525829256, 452123284, 528820693, 549725461, 488655259, 378451638, 161502067, 207858151, 525837200, 482905451, 378446246, 194737177, 378960949, 378700800, 3865…
522	197247960, 379703222, 62182441, 198242426, 194442526, 525948971, 525855918, 525815245, 526218191, 529221198, 383498581, 205354468, 537438625, 194450597, 224585788, 378991261, 197364757, 378957059, 378986663, 538364557, 550903342, 549481195, 525828380, 452122247, 528821463, 549726505, 488655780, 378452878, 161505519, 207859173, 525839999, 482906531, 378447317, 194737798, 378961501, 378701839, 3865…
523	197248938, 379702126, 62181375, 198244137, 194445347, 525946362, 525858662, 525818664, 526221293, 529220757, 383497548, 205353817, 537438059, 194447971, 224584651, 378990198, 197363753, 378956494, 378985462, 538363436, 550902237, 549480308, 525829270, 452123300, 528820677, 549725446, 488655243, 378451622, 161502083, 207858136, 525837215, 482905435, 378446230, 194734064, 378960933, 378700785, 3865…
525	197251714, 379699850, 62179231, 198245981, 194444518, 525948014, 525856964, 525816565, 526219495, 529220334, 383495432, 205351920, 537437552, 194448598, 224582467, 378988030, 197363156, 378955985, 378983235, 538361176, 550900065, 549478653, 525827374, 452121136, 528818352, 549723334, 488654732, 378448985, 161504194, 207856098, 525838949, 482904782, 378444126, 194737531, 378960403, 378698585, 3865…
527	197250412, 379702078, 62181329, 198245461, 194443901, 525949261, 525860133, 525818616, 526222421, 529222517, 383497501, 205353770, 537438011, 194449772, 224584604, 378990151, 197363706, 378956446, 378985415, 538363385, 550902191, 549482152, 525830757, 452123350, 528820627, 549725400, 488655196, 378451562, 161502130, 207858090, 525840563, 482905388, 378446183, 194734626, 378960883, 378700738, 3865…
